# Supplementary material for: Large-Scale Genomic Analysis Suggests a Neutral Punctuated Dynamics of Transposable Elements in Bacterial Genomes
Source: PLoS Comput Biol. 2014 Jun 26;10(6):e1003680. doi: 10.1371/journal.pcbi.1003680 (PMC4072520; doi:10.1371/journal.pcbi.1003680)
Supplement: Dataset S1 — Excel file with a list of genomes analysed and corresponding abundances of all IS families. A black mark left of the genome name indicates those genomes included in the non-redundant dataset. (XLS) [file pcbi.1003680.s001.xls]

## Sheet: Sheet1
			IS1	IS110	IS1182	IS1380	IS1595	IS1634	IS200	IS200/IS605	IS21	IS256	IS3	IS30	IS481	IS4a	IS4b	IS5a	IS5b	IS5c	IS5d	IS6	IS607	IS630	IS66a	IS66b	IS701	IS91	IS982	ISAs1	ISAzo13	ISL3	ISNCYa	Tn3	Tn7
1		Acaryochloris_marina_MBIC11017_chromosome	18	1	0	2	0	0	4	0	3	7	5	0	0	0	0	9	14	9	1	1	0	58	0	0	22	0	0	2	0	10	3	3	0
0		Acetobacter_pasteurianus_IFO_3283-01	0	0	0	47	0	0	0	0	0	0	4	0	0	0	0	3	10	0	0	0	0	0	6	0	10	0	0	0	0	2	0	0	0
1		Acetobacter_pasteurianus_IFO_3283-01-42C	0	0	0	39	0	0	0	0	0	0	4	0	0	0	0	3	9	0	0	0	0	0	5	0	9	0	0	0	0	2	0	0	0
0		Acetobacter_pasteurianus_IFO_3283-03	0	0	0	48	0	0	0	0	0	0	4	0	0	0	0	3	10	0	0	0	0	0	6	0	8	0	0	0	0	2	0	0	0
0		Acetobacter_pasteurianus_IFO_3283-07	0	0	0	47	0	0	0	0	0	0	4	0	0	0	0	3	10	0	0	0	0	0	6	0	9	0	0	0	0	2	0	0	0
0		Acetobacter_pasteurianus_IFO_3283-12	0	0	0	47	0	0	0	0	0	0	4	0	0	0	0	3	10	0	0	0	0	0	6	0	8	0	0	0	0	2	0	0	0
0		Acetobacter_pasteurianus_IFO_3283-22	0	0	0	48	0	0	0	0	0	0	4	0	0	0	0	3	10	0	0	0	0	0	6	0	8	0	0	0	0	2	0	0	0
0		Acetobacter_pasteurianus_IFO_3283-26	0	0	0	48	0	0	0	0	0	0	4	0	0	0	0	3	10	0	0	0	0	0	6	0	8	0	0	0	0	2	0	0	0
0		Acetobacter_pasteurianus_IFO_3283-32	0	0	0	47	0	0	0	0	0	0	4	0	0	0	0	3	10	0	0	0	0	0	6	0	8	0	0	0	0	2	0	0	0
1		Acetobacterium_woodii_DSM_1030_chromosome	0	0	3	0	0	0	1	0	2	0	9	0	0	0	0	2	0	0	0	0	0	0	0	0	0	0	0	0	0	9	2	0	0
1		Acetohalobium_arabaticum_DSM_5501_chromosome	0	0	0	0	0	0	2	2	0	0	5	0	0	0	2	1	0	0	0	0	1	0	0	0	0	0	0	0	0	0	0	0	0
1		Acholeplasma_laidlawii_PG-8A_chromosome	0	0	0	0	0	0	0	0	1	0	1	0	0	0	0	1	0	0	0	0	0	0	0	0	0	0	0	0	0	0	0	0	0
1		Achromobacter_xylosoxidans_A8_chromosome	0	0	0	0	0	0	0	0	0	2	9	0	0	0	0	1	0	0	0	0	0	0	0	0	0	0	0	0	0	0	0	0	0
1		Acidaminococcus_fermentans_DSM_20731_chromosome	0	0	3	0	0	0	0	1	2	0	7	0	0	0	0	0	0	0	0	0	0	0	0	0	0	0	0	0	0	0	0	0	0
1		Acidaminococcus_intestini_RyC-MR95_chromosome	0	0	0	0	0	0	1	0	1	0	12	0	0	0	0	0	0	0	0	0	0	0	0	0	1	0	0	0	0	32	0	0	0
1		Acidimicrobium_ferrooxidans_DSM_10331_chromosome	0	0	7	0	0	0	0	0	1	1	19	0	0	0	0	0	0	0	0	0	0	0	0	0	0	0	0	0	0	0	0	0	0
1		Acidiphilium_cryptum_JF-5_chromosome	0	2	1	3	2	0	0	0	3	7	5	0	0	0	0	0	3	0	0	0	0	0	1	0	1	1	0	1	0	5	0	1	0
1		Acidiphilium_multivorum_AIU301	0	17	0	4	12	0	0	0	6	14	8	0	0	0	0	7	11	0	0	2	0	3	1	0	2	2	0	6	0	0	0	0	0
1		Acidithiobacillus_caldus_SM-1_chromosome	0	6	2	0	4	0	0	0	12	6	5	0	0	0	0	30	0	0	0	0	0	4	6	0	0	0	0	0	0	39	0	0	0
1		Acidithiobacillus_ferrivorans_SS3_chromosome	0	6	0	0	0	0	0	0	2	0	9	0	0	0	0	1	0	0	0	0	0	2	1	0	0	0	0	0	1	5	0	1	1
1		Acidithiobacillus_ferrooxidans_ATCC_23270	0	10	0	0	0	0	0	0	4	1	2	1	0	0	0	0	0	0	0	0	0	1	2	1	0	0	0	0	0	0	0	0	3
0		Acidithiobacillus_ferrooxidans_ATCC_53993_chromosome	0	4	0	0	1	0	0	0	8	0	3	1	0	1	0	0	0	0	0	0	0	2	4	0	0	0	0	24	0	0	0	0	3
1		Acidobacterium_capsulatum_ATCC_51196	0	2	1	0	1	0	3	0	4	0	5	0	11	0	0	0	3	0	0	0	0	0	0	0	0	0	0	0	0	0	0	0	0
1		Acidothermus_cellulolyticus_11B_chromosome	0	1	0	0	0	0	0	0	0	0	0	0	0	0	0	0	0	0	0	0	0	0	0	0	0	0	0	0	0	0	0	0	0
1		Acidovorax_avenae_subsp._avenae_ATCC_19860_chromosome	0	6	0	0	0	0	1	0	0	0	1	0	0	0	0	8	14	0	0	0	0	0	0	0	0	0	0	0	0	0	0	0	0
1		Acidovorax_citrulli_AAC00-1_chromosome	0	10	0	0	0	0	1	0	0	0	13	0	19	0	0	3	15	0	0	0	0	0	1	0	0	0	0	0	0	0	0	2	0
1		Acidovorax_ebreus_TPSY_chromosome	0	0	0	0	0	0	1	0	0	3	6	0	0	0	0	6	0	0	0	0	0	2	4	0	0	0	0	0	0	0	0	0	0
1		Acidovorax_sp._JS42_chromosome	0	20	0	0	4	0	1	0	13	5	5	2	0	0	0	31	0	1	0	0	0	19	3	0	1	2	0	0	0	7	0	6	4
1		Acinetobacter_baumannii_1656-2_chromosome	0	0	0	0	0	0	0	0	1	0	4	0	0	0	0	0	0	24	0	6	0	0	0	0	0	1	0	0	0	0	0	0	2
0		Acinetobacter_baumannii_AB0057_chromosome	0	0	0	0	0	0	0	0	1	1	2	0	0	0	0	0	0	2	0	3	0	0	0	0	0	0	0	0	0	2	0	3	2
0		Acinetobacter_baumannii_ACICU_chromosome	0	0	0	0	0	0	0	0	1	0	2	7	0	0	0	0	0	0	0	0	0	0	0	0	0	0	0	0	0	1	0	0	0
0		Acinetobacter_baumannii_ATCC_17978	0	0	0	0	0	0	0	0	0	0	0	0	0	0	0	0	0	2	0	0	0	0	0	0	0	2	0	0	0	0	0	0	1
0		Acinetobacter_baumannii_AYE_chromosome	0	0	0	0	0	0	0	0	1	0	1	0	0	0	0	0	0	0	0	3	0	0	0	0	0	1	0	0	0	2	0	2	1
0		Acinetobacter_baumannii_MDR-TJ_chromosome	0	0	0	0	0	0	0	0	0	1	4	0	0	0	0	0	0	1	0	5	0	0	1	0	0	2	0	0	0	0	0	1	3
0		Acinetobacter_baumannii_MDR-ZJ06_chromosome	0	0	0	0	0	0	0	0	1	1	5	0	0	0	0	0	0	0	0	3	0	0	2	0	0	1	0	0	0	0	0	0	2
0		Acinetobacter_baumannii_SDF_chromosome	0	0	0	0	0	0	0	0	1	0	0	0	0	0	0	0	1	138	0	0	0	0	0	0	0	0	141	0	0	1	0	0	2
0		Acinetobacter_baumannii_TCDC-AB0715_chromosome	0	0	0	0	0	0	0	0	2	0	1	1	0	0	0	0	0	2	0	5	0	0	0	0	0	2	0	0	0	0	0	3	1
0		Acinetobacter_baumannii_TYTH-1_chromosome	0	0	0	0	0	0	0	0	1	1	3	0	0	0	0	0	0	1	0	4	0	0	1	0	0	2	0	0	0	0	0	1	3
1		Acinetobacter_sp._ADP1_chromosome	0	0	0	0	0	0	0	0	0	0	7	0	0	0	0	0	0	0	0	0	0	0	0	0	0	0	2	0	0	0	0	0	0
1		Acinetobacter_sp._DR1_chromosome	0	0	0	0	0	0	0	0	1	0	0	0	0	0	0	0	0	0	0	0	0	0	0	0	0	0	0	0	0	0	0	0	0
1		Actinobacillus_pleuropneumoniae_serovar_3_str._JL03_chromosome	0	0	0	0	2	0	1	0	0	7	12	0	0	0	0	0	0	0	0	0	0	0	0	0	0	0	0	0	0	0	0	0	0
0		Actinobacillus_pleuropneumoniae_serovar_5b_str._L20_chromosome	0	0	0	0	2	0	1	0	0	14	8	0	0	0	0	0	0	0	0	0	0	0	0	0	0	0	0	0	0	0	0	0	0
0		Actinobacillus_pleuropneumoniae_serovar_7_str._AP76	0	0	0	0	1	0	1	0	0	5	12	5	0	0	0	0	0	0	0	0	0	0	0	0	0	0	0	0	0	0	0	0	2
1		Actinobacillus_succinogenes_130Z_chromosome	0	0	0	0	0	0	1	0	0	0	0	0	0	0	0	0	0	0	0	0	0	0	0	0	0	0	0	0	0	0	0	0	0
1		Actinobacillus_suis_H91-0380_chromosome	0	0	0	0	2	0	4	0	0	0	3	0	0	0	0	0	0	0	0	0	0	0	0	0	0	0	0	0	0	0	0	0	0
1		Actinoplanes_missouriensis_431	0	0	5	0	0	0	0	0	1	0	1	0	3	0	0	1	3	0	0	0	0	2	0	0	12	0	0	0	0	0	0	0	0
1		Actinoplanes_sp._SE50/110_chromosome	0	3	0	0	0	0	0	0	1	4	3	0	5	0	0	0	11	0	0	0	0	5	0	0	9	0	0	0	0	1	0	0	0
1		Actinosynnema_mirum_DSM_43827_chromosome	0	0	1	0	0	0	0	0	0	0	0	0	0	1	0	0	2	0	8	0	0	1	0	0	0	0	0	0	0	0	0	0	0
1		Advenella_kashmirensis_WT001_chromosome	0	0	0	0	0	0	0	0	0	0	0	0	0	0	0	0	0	0	0	0	0	0	0	0	0	0	0	0	0	1	0	0	0
1		Aequorivita_sublithincola_DSM_14238_chromosome	0	1	0	0	0	0	2	0	0	0	1	0	0	0	0	0	0	0	0	0	0	0	0	0	0	0	0	0	0	0	0	0	0
1		Aerococcus_urinae_ACS-120-V-Col10a_chromosome	0	2	0	0	0	0	0	0	1	0	21	0	0	0	0	0	0	0	0	0	0	0	0	0	0	0	0	0	0	5	0	0	0
1		Aeromonas_hydrophila_subsp._hydrophila_ATCC_7966_chromosome	0	0	0	0	2	0	0	0	1	0	0	0	0	0	0	0	0	0	0	0	0	0	0	0	0	0	0	0	0	0	0	0	0
1		Aeromonas_salmonicida_subsp._salmonicida_A449	2	0	0	0	0	0	1	0	9	1	18	3	0	0	0	0	1	0	0	0	0	31	0	0	0	0	0	0	0	0	0	0	2
1		Aeromonas_veronii_B565_chromosome	0	3	0	0	0	0	0	0	1	0	7	0	0	1	0	0	0	3	0	0	0	0	0	0	0	0	0	0	0	0	0	0	0
1		Aggregatibacter_actinomycetemcomitans_ANH9381_chromosome	0	0	0	0	0	0	2	0	0	0	7	0	0	0	0	0	0	0	0	0	0	0	0	0	0	0	0	0	0	0	0	0	1
0		Aggregatibacter_actinomycetemcomitans_D11S-1_chromosome	0	0	0	0	1	0	0	0	0	0	5	0	0	0	0	0	0	0	0	0	0	0	0	0	0	0	0	0	0	0	0	0	1
0		Aggregatibacter_actinomycetemcomitans_D7S-1_chromosome	0	0	0	0	3	0	0	0	0	0	13	3	0	0	0	0	4	0	0	0	0	0	0	0	0	0	0	0	0	0	0	0	0
1		Aggregatibacter_aphrophilus_NJ8700_chromosome	0	0	0	0	0	0	2	0	0	0	2	0	0	0	0	0	0	0	0	0	0	0	0	0	0	0	0	0	0	0	0	0	0
1		Agrobacterium_radiobacter_K84_chromosome_1	0	0	0	0	0	0	0	0	0	0	0	0	0	0	0	0	0	0	0	1	0	0	2	0	0	0	0	0	0	0	0	0	0
1		Agrobacterium_radiobacter_K84_chromosome_2	0	6	0	0	1	0	0	0	0	0	0	0	0	0	0	0	0	5	0	6	0	1	0	0	0	0	0	0	0	0	0	0	0
0		Agrobacterium_sp._H13-3_chromosome_chromosome_linear	0	5	0	0	0	0	0	0	1	0	5	0	0	0	0	0	0	0	0	1	0	0	0	0	0	0	0	0	0	0	0	0	0
1		Agrobacterium_sp._H13-3_chromosome	0	1	0	0	0	0	0	0	0	0	1	0	0	0	0	0	0	0	0	0	0	0	0	0	0	0	0	0	0	0	0	0	0
1		Agrobacterium_tumefaciens_str._C58_chromosome_chromosome_circular	0	0	0	0	0	0	0	0	0	0	1	1	0	0	0	0	0	0	0	0	0	0	0	0	0	0	0	0	0	0	0	0	0
0		Agrobacterium_tumefaciens_str._C58_chromosome_chromosome_linear	0	0	0	0	0	0	0	0	1	0	4	0	0	0	0	1	0	0	0	0	0	0	0	0	0	0	0	0	0	0	0	0	0
1		Agrobacterium_vitis_S4_chromosome_1	0	1	1	0	1	0	0	0	4	0	3	0	0	0	0	0	2	0	0	3	0	1	3	0	0	0	0	0	0	0	0	0	0
1		Akkermansia_muciniphila_ATCC_BAA-835_chromosome	0	0	0	0	1	0	1	0	0	0	0	0	0	0	0	0	0	0	0	0	0	0	0	0	0	0	0	0	0	0	0	0	0
1		Alcanivorax_borkumensis_SK2_chromosome	0	0	0	0	0	0	0	0	0	0	2	0	0	0	0	0	0	0	0	0	0	0	0	0	0	0	0	0	0	2	0	0	0
1		Alcanivorax_dieselolei_B5_chromosome	0	4	0	0	0	0	6	0	1	0	3	0	0	0	0	1	0	0	0	0	0	0	7	0	0	0	0	0	0	1	4	0	0
1		Alicycliphilus_denitrificans_BC_chromosome	0	0	0	0	2	0	1	0	4	0	16	0	0	0	0	6	1	0	0	0	0	0	3	0	0	0	0	0	0	0	0	0	0
0		Alicycliphilus_denitrificans_K601_chromosome	0	0	0	0	0	0	1	0	11	0	20	1	1	2	0	3	2	0	0	0	0	6	7	0	0	1	0	0	0	0	0	0	0
1		Alicyclobacillus_acidocaldarius_subsp._acidocaldarius_DSM_446_chromosome	0	0	0	0	0	7	0	0	3	9	3	0	0	0	0	4	0	0	0	0	1	0	0	0	0	0	0	0	0	0	0	0	0
0		Alicyclobacillus_acidocaldarius_subsp._acidocaldarius_Tc-4-1_chromosome	0	0	4	12	0	3	0	0	5	8	10	0	0	0	0	7	0	0	0	0	7	0	11	0	0	0	0	0	0	0	0	0	0
1		Aliivibrio_salmonicida_LFI1238_chromosome_chromosome_1	0	0	0	0	0	0	0	0	0	0	1	6	0	9	0	0	0	0	0	0	0	17	40	0	0	21	43	1	0	0	3	0	0
1		Aliivibrio_salmonicida_LFI1238_chromosome_chromosome_2	0	0	0	0	0	0	0	0	0	0	0	3	0	1	0	0	0	0	0	0	0	10	26	0	0	21	14	0	0	0	0	0	0
1		Alistipes_finegoldii_DSM_17242_chromosome	0	13	0	0	0	0	0	0	0	3	18	0	0	0	0	0	0	0	0	0	0	0	0	0	0	0	0	0	0	0	0	0	0
1		Alkalilimnicola_ehrlichii_MLHE-1_chromosome	0	0	0	0	0	0	1	0	1	0	3	0	0	0	0	0	0	0	0	0	0	0	2	0	0	1	0	0	0	1	0	0	0
1		Alkaliphilus_metalliredigens_QYMF_chromosome	0	2	3	0	0	1	8	3	15	1	1	0	0	0	0	9	0	0	0	0	0	1	1	0	8	1	0	0	0	1	1	0	0
1		Alkaliphilus_oremlandii_OhILAs_chromosome	0	0	0	0	0	0	1	0	4	1	7	0	0	0	0	0	0	0	0	0	0	0	0	0	0	0	0	0	0	0	0	0	0
1		Allochromatium_vinosum_DSM_180_chromosome	0	0	0	0	0	0	1	1	0	0	1	1	0	0	0	0	6	0	0	0	0	0	0	0	1	0	0	0	0	0	1	0	0
0		Alteromonas_macleodii_ATCC_27126_chromosome	0	0	0	0	0	0	1	0	1	0	3	0	0	0	0	0	0	0	0	0	0	0	0	0	0	0	0	0	0	0	0	0	0
1		Alteromonas_macleodii_str._Balearic_Sea_AD45_chromosome	0	7	1	0	0	0	1	0	0	0	1	0	0	0	0	0	0	0	0	0	0	0	2	0	0	0	0	0	0	0	0	3	0
0		Alteromonas_macleodii_str._Black_Sea_11_chromosome	0	11	0	0	0	0	1	0	1	0	10	0	0	0	0	0	0	0	0	0	0	0	0	0	0	0	0	0	0	2	0	0	0
0		Alteromonas_macleodii_str._Deep_ecotype_chromosome	0	12	0	0	1	2	0	0	2	0	6	0	0	0	0	2	3	1	0	0	0	0	1	3	0	0	0	1	0	0	0	5	0
0		Alteromonas_macleodii_str._English_Channel_673_chromosome	0	0	0	0	0	0	1	0	1	0	4	0	0	3	0	0	0	0	0	0	0	0	0	0	0	0	0	1	0	0	0	0	0
1		Alteromonas_sp._SN2_chromosome	0	4	1	2	2	0	0	0	8	0	6	1	0	0	0	0	4	1	0	0	0	0	4	0	3	1	0	8	0	0	0	0	0
1		Aminobacterium_colombiense_DSM_12261_chromosome	0	0	0	0	0	0	0	0	1	0	0	0	0	0	0	0	0	0	0	0	0	0	0	0	0	0	0	0	0	0	0	0	0
1		Ammonifex_degensii_KC4_chromosome	0	0	3	0	0	0	2	2	1	0	15	1	0	0	0	0	0	0	0	0	12	0	0	0	0	0	0	0	0	0	0	0	0
1		Amphibacillus_xylanus_NBRC_15112	0	17	4	2	0	0	1	0	3	0	9	2	0	0	3	0	0	0	0	2	0	0	0	0	0	0	0	0	0	4	1	0	0
1		Amycolatopsis_mediterranei_S699_chromosome_uid158689	0	4	0	0	0	0	0	0	0	1	11	1	0	2	0	0	7	0	1	0	0	3	0	1	4	0	0	4	0	0	0	0	0
0		Amycolatopsis_mediterranei_S699_chromosome_uid171830	0	4	0	0	0	0	0	0	0	1	11	1	0	3	0	0	7	0	0	0	0	3	0	1	4	0	0	5	0	0	0	0	0
0		Amycolatopsis_mediterranei_U32_chromosome	0	4	0	0	0	0	0	0	0	1	11	1	0	3	0	0	7	0	0	0	0	3	0	1	4	0	0	5	0	0	0	0	0
1		Amycolicicoccus_subflavus_DQS3-9A1_chromosome	0	1	0	0	0	0	0	0	0	1	0	2	1	0	0	0	0	0	0	0	4	0	0	0	0	0	0	0	0	0	0	0	0
1		Anabaena_variabilis_ATCC_29413_chromosome	0	0	17	0	0	1	2	1	0	0	0	0	0	0	0	1	9	0	1	0	0	11	0	0	0	0	0	0	0	0	7	0	4
1		Anaerobaculum_mobile_DSM_13181_chromosome	0	0	0	0	0	0	1	0	0	5	0	0	0	0	0	0	0	0	0	0	0	0	0	0	0	0	0	0	0	8	4	0	0
1		Anaerococcus_prevotii_DSM_20548_chromosome	0	5	0	0	0	0	0	0	2	0	0	0	0	0	0	0	0	0	0	0	0	0	0	0	0	0	0	0	0	0	0	0	0
1		Anaerolinea_thermophila_UNI-1	0	0	0	0	0	0	0	0	0	0	0	0	0	0	0	0	1	0	0	0	0	0	0	0	0	0	0	1	0	0	0	0	0
1		Anaeromyxobacter_dehalogenans_2CP-1_chromosome	0	0	0	0	0	0	8	0	5	0	2	0	0	0	0	9	0	0	0	0	0	0	2	0	0	0	0	0	0	0	0	0	0
0		Anaeromyxobacter_dehalogenans_2CP-C_chromosome	0	0	0	0	0	0	8	0	1	0	0	0	0	0	0	0	0	0	0	0	0	0	0	0	0	0	0	0	0	0	0	0	0
1		Anaeromyxobacter_sp._Fw109-5_chromosome	0	0	0	0	0	0	4	0	2	2	0	0	0	0	0	0	0	0	0	0	0	1	1	0	0	0	0	0	0	0	0	0	0
1		Anaeromyxobacter_sp._K_chromosome	0	0	3	0	0	0	7	0	3	0	3	0	0	0	0	5	0	0	0	0	0	0	3	0	0	0	0	0	0	0	0	0	0
1		Anoxybacillus_flavithermus_WK1_chromosome	0	3	6	0	0	1	0	0	1	1	7	0	0	0	0	0	0	0	0	3	2	9	0	9	0	0	4	0	0	3	2	0	0
1		Aquifex_aeolicus_VF5	1	0	0	0	0	0	0	0	1	0	0	0	0	0	0	0	0	0	0	0	0	0	0	0	0	0	0	0	0	0	0	0	0
1		Arcanobacterium_haemolyticum_DSM_20595_chromosome	0	5	0	0	0	0	0	0	0	0	10	0	0	0	0	0	0	0	0	0	0	0	0	0	0	0	0	0	0	0	0	0	0
1		Arcobacter_butzleri_ED-1	0	0	0	0	0	0	0	0	0	0	0	0	0	0	0	0	0	0	0	0	0	0	0	0	0	0	0	0	0	0	0	0	1
1		Arcobacter_nitrofigilis_DSM_7299_chromosome	0	0	0	0	0	0	1	0	0	0	0	0	0	0	0	0	0	0	0	0	0	0	0	0	0	0	0	0	0	0	0	0	0
1		Arcobacter_sp._L	0	0	0	0	0	0	0	0	0	0	0	4	0	0	0	0	0	0	0	0	0	0	0	0	0	0	0	0	0	0	0	0	0
1		Aromatoleum_aromaticum_EbN1_chromosome	0	10	0	0	1	0	7	0	29	0	6	0	0	0	0	14	3	0	0	0	0	4	9	0	0	2	0	12	2	0	0	0	0
1		Arthrobacter_arilaitensis_Re117_chromosome	0	12	0	0	3	0	0	0	4	1	18	0	1	2	0	0	1	0	0	0	0	1	0	0	0	0	0	0	0	45	0	0	0
1		Arthrobacter_aurescens_TC1	0	0	0	0	0	0	0	0	0	0	8	0	0	0	0	0	0	0	0	0	0	0	0	0	0	0	0	0	0	0	0	1	0
1		Arthrobacter_chlorophenolicus_A6_chromosome	0	0	0	0	0	0	0	0	0	0	0	1	0	0	0	0	0	0	0	0	0	0	0	0	0	0	0	0	0	0	0	0	0
1		Arthrobacter_phenanthrenivorans_Sphe3_chromosome	0	14	0	1	0	0	0	0	4	1	17	8	0	0	0	1	0	0	0	0	0	0	0	0	0	0	0	0	0	2	0	0	0
1		Arthrobacter_sp._FB24	0	4	0	0	0	0	0	0	3	0	2	0	1	0	0	0	0	0	0	0	0	0	0	0	0	0	0	0	0	0	0	0	0
1		Arthrobacter_sp._Rue61a_chromosome	0	0	0	0	0	0	0	0	0	0	0	0	1	0	0	0	0	0	0	0	0	0	0	0	0	0	0	0	0	0	0	0	0
0		Aster_yellows_witches-broom_phytoplasma_AYWB	0	0	0	0	0	0	0	0	1	0	5	0	0	0	0	0	0	0	0	0	0	0	0	0	0	0	0	0	0	0	0	0	0
1		Asticcacaulis_excentricus_CB_48_chromosome_1	0	2	0	1	0	0	0	0	0	6	2	0	0	1	0	0	0	0	0	0	0	0	2	0	0	0	0	0	0	0	0	0	0
1		Asticcacaulis_excentricus_CB_48_chromosome_2	0	2	0	1	1	0	0	0	1	2	0	0	0	0	0	0	0	0	0	0	0	0	2	0	0	0	0	0	0	0	0	0	0
1		Atopobium_parvulum_DSM_20469_chromosome	0	0	0	0	0	0	0	0	0	0	1	0	0	0	0	0	0	0	0	0	0	0	0	0	0	0	0	0	0	0	0	0	0
1		Azoarcus_sp._BH72_chromosome	0	2	1	0	0	0	0	0	0	0	0	0	0	0	0	1	0	0	0	0	0	0	1	0	0	0	0	2	0	0	0	0	0
1		Azorhizobium_caulinodans_ORS_571_chromosome	0	0	0	0	3	0	0	0	1	2	5	0	5	0	0	0	8	0	0	0	0	2	1	0	1	0	0	0	0	0	0	0	0
1		Azospirillum_brasilense_Sp245	0	0	0	0	0	0	0	0	0	0	0	0	0	0	0	0	7	0	0	0	0	1	0	0	0	0	0	0	0	0	0	0	0
1		Azospirillum_lipoferum_4B	0	1	0	0	0	0	0	0	0	0	1	0	0	0	0	0	4	0	0	0	0	0	1	0	0	0	0	0	0	1	0	0	0
1		Azospirillum_sp._B510_chromosome	0	3	0	8	0	0	0	0	8	1	0	0	0	0	0	5	15	0	0	0	0	5	4	1	4	0	0	9	0	2	0	1	0
1		Azotobacter_vinelandii_DJ_chromosome	0	12	0	0	2	0	2	0	4	0	14	0	0	2	0	9	8	0	0	0	0	16	0	0	3	0	0	0	0	0	0	0	0
1		Bacillus_amyloliquefaciens_DSM_7	0	0	0	0	0	0	0	0	1	0	0	0	0	0	0	0	0	0	0	0	0	0	0	0	0	0	0	0	0	0	0	3	0
0		Bacillus_amyloliquefaciens_FZB42	0	0	0	0	0	0	0	0	0	0	4	0	0	0	0	0	0	0	0	0	0	0	0	0	0	0	0	0	0	0	0	0	0
0		Bacillus_amyloliquefaciens_LL3_chromosome	0	0	0	0	0	0	0	0	1	0	0	0	0	0	0	0	0	0	0	0	0	0	0	0	0	0	0	0	0	0	0	2	0
0		Bacillus_amyloliquefaciens_subsp._plantarum_CAU_B946	0	0	0	0	0	0	0	0	2	0	0	0	0	0	0	0	0	0	0	0	0	0	0	0	0	0	0	0	0	0	0	0	0
0		Bacillus_amyloliquefaciens_subsp._plantarum_YAU_B9601-Y2	0	0	0	0	0	0	0	0	1	0	0	0	0	0	0	0	0	0	0	0	0	0	0	0	0	0	0	0	0	0	0	0	0
0		Bacillus_amyloliquefaciens_TA208_chromosome	0	0	0	0	0	0	0	0	1	0	0	0	0	0	0	0	0	0	0	0	0	0	0	0	0	0	0	0	0	0	0	0	0
0		Bacillus_amyloliquefaciens_XH7_chromosome	0	0	0	0	0	0	0	0	1	0	0	0	0	0	0	0	0	0	0	0	0	0	0	0	0	0	0	0	0	0	0	0	0
0		Bacillus_amyloliquefaciens_Y2_chromosome	0	0	0	0	0	0	0	0	1	0	0	0	0	0	0	0	0	0	0	0	0	0	0	0	0	0	0	0	0	0	0	0	0
1		Bacillus_anthracis_str._Ames_Ancestor_chromosome	0	1	0	0	0	0	0	0	3	0	1	0	0	0	0	0	0	0	0	0	0	0	0	0	0	0	0	0	0	0	0	0	0
0		Bacillus_anthracis_str._A0248	0	0	0	0	0	0	0	0	3	0	1	0	0	0	0	0	0	0	0	0	0	0	0	0	0	0	0	0	0	0	0	0	0
0		Bacillus_anthracis_str._Ames_chromosome	0	1	0	0	0	0	0	0	3	0	1	0	0	0	0	0	0	0	0	0	0	0	0	0	0	0	0	0	0	0	0	0	0
0		Bacillus_anthracis_str._CDC_684	0	1	0	0	0	0	0	0	3	0	1	0	0	0	0	0	0	0	0	0	0	0	0	0	0	0	0	0	0	0	0	0	0
0		Bacillus_anthracis_str._H9401_chromosome	0	1	0	0	0	0	0	0	3	0	1	0	0	0	0	0	0	0	0	0	0	0	0	0	0	0	0	0	0	0	0	0	0
0		Bacillus_anthracis_str._Sterne_chromosome	0	1	0	0	0	0	0	0	3	0	0	0	0	0	0	0	0	0	0	0	0	0	0	0	0	0	0	0	0	0	0	0	0
1		Bacillus_atrophaeus_1942_chromosome	0	0	0	0	0	0	0	0	1	0	0	0	0	0	0	0	0	0	0	0	0	0	0	0	0	0	0	0	0	0	0	0	0
1		Bacillus_cellulosilyticus_DSM_2522_chromosome	0	6	0	0	0	0	3	0	1	2	6	0	0	0	1	6	0	0	0	0	0	0	1	0	0	0	0	0	0	2	1	0	2
1		Bacillus_cereus_03BB102	0	2	0	0	0	0	0	0	1	0	5	0	0	0	0	0	0	0	0	0	0	0	0	0	0	0	0	0	0	0	0	0	0
0		Bacillus_cereus_AH187_chromosome	0	0	0	0	0	0	0	0	1	0	12	0	0	0	0	0	0	0	0	0	0	0	0	0	0	0	0	0	0	0	0	2	0
0		Bacillus_cereus_AH820	0	1	0	0	0	0	0	0	0	0	7	0	0	0	0	0	0	0	0	0	0	0	0	0	0	0	0	0	0	0	0	0	0
0		Bacillus_cereus_ATCC_10987_chromosome	1	0	1	0	0	0	0	0	0	0	1	0	0	0	0	0	0	0	0	1	0	0	0	0	0	0	0	0	0	0	0	1	2
0		Bacillus_cereus_ATCC_14579	0	0	0	0	0	0	0	5	0	0	6	0	0	0	0	0	0	0	0	3	0	0	0	0	0	0	0	0	0	0	0	0	1
0		Bacillus_cereus_B4264	0	0	0	0	0	0	0	1	0	0	8	0	0	0	0	0	0	0	0	0	0	0	0	0	0	0	0	0	0	0	0	0	0
0		Bacillus_cereus_biovar_anthracis_str._CI_chromosome	0	0	10	0	0	0	0	0	0	0	9	0	0	0	0	0	0	0	0	0	0	0	0	0	0	0	0	0	0	1	0	0	0
0		Bacillus_cereus_E33L_chromosome	0	1	0	0	0	0	0	0	1	0	0	0	0	0	0	0	0	0	0	0	0	0	0	0	0	0	0	0	0	1	0	0	0
0		Bacillus_cereus_F837/76_chromosome	0	1	0	0	0	0	0	0	0	0	2	0	0	0	0	0	0	0	0	0	0	0	0	0	0	0	0	0	0	0	0	0	0
0		Bacillus_cereus_G9842	0	1	0	0	0	0	0	1	0	0	6	0	0	0	0	0	0	0	0	0	0	0	0	0	0	0	0	0	0	0	0	1	0
0		Bacillus_cereus_NC7401	0	0	0	0	0	0	0	0	1	0	12	0	0	0	0	0	0	0	0	0	0	0	0	0	0	0	0	0	0	0	0	0	0
0		Bacillus_cereus_Q1_chromosome	0	0	0	0	0	0	0	2	5	0	6	1	0	0	0	0	0	0	0	0	0	0	0	0	0	0	0	0	0	0	0	2	0
1		Bacillus_clausii_KSM-K16	0	1	2	0	0	0	4	0	1	4	0	0	0	0	0	1	0	0	0	0	0	0	0	0	0	0	0	0	0	0	0	0	0
1		Bacillus_coagulans_2-6_chromosome	0	5	0	8	0	2	0	0	0	1	1	0	0	0	0	7	0	0	0	0	0	1	0	0	0	0	0	6	0	1	3	0	0
0		Bacillus_coagulans_36D1_chromosome	0	9	0	8	0	4	0	0	0	0	2	0	0	0	0	3	0	0	0	0	0	1	0	0	1	0	0	6	0	0	11	0	0
1		Bacillus_cytotoxicus_NVH_391-98_chromosome	0	2	2	0	0	0	0	0	2	2	7	2	0	0	1	2	0	0	0	1	0	0	0	0	0	0	0	0	0	4	0	0	0
1		Bacillus_halodurans_C-125_chromosome	0	8	7	1	0	0	8	0	4	9	5	3	0	0	2	7	0	0	0	0	0	1	0	0	0	0	0	0	0	40	0	0	0
1		Bacillus_licheniformis_ATCC_14580_chromosome	0	0	0	0	0	0	0	0	2	0	9	0	0	0	0	0	0	0	0	0	0	0	0	0	0	0	0	0	0	0	0	0	0
0		Bacillus_licheniformis_ATCC_14580	0	0	1	0	0	0	0	0	2	0	9	0	0	0	0	0	0	0	0	0	0	0	0	0	0	0	0	0	0	0	0	0	0
1		Bacillus_megaterium_DSM_319_chromosome	0	0	0	0	0	0	0	0	0	0	0	0	0	0	0	0	0	0	0	0	0	0	0	0	0	0	0	0	0	0	0	0	0
0		Bacillus_megaterium_QM_B1551_chromosome	0	1	0	0	0	0	0	0	0	0	0	0	0	0	0	0	0	0	0	0	0	0	0	0	0	0	0	0	0	0	0	0	0
0		Bacillus_megaterium_WSH-002_chromosome	0	0	0	0	0	0	0	1	0	0	0	0	0	0	0	0	0	0	0	0	0	0	0	0	0	0	0	0	0	0	0	0	0
1		Bacillus_pseudofirmus_OF4_chromosome	0	5	2	0	0	0	2	0	4	0	8	0	0	0	4	0	0	0	0	0	0	0	1	0	0	0	0	0	0	0	0	0	0
1		Bacillus_pumilus_SAFR-032	0	0	9	0	0	0	0	0	0	0	2	0	0	0	0	0	0	0	0	0	0	0	0	0	0	0	0	0	0	0	0	0	0
1		Bacillus_selenitireducens_MLS10_chromosome	0	0	0	0	1	0	1	0	1	0	8	0	0	0	1	0	0	0	0	0	0	0	1	0	0	0	0	0	0	1	0	0	0
0		Bacillus_subtilis_BSn5_chromosome	0	0	0	0	0	0	0	0	2	0	0	0	0	0	0	0	0	0	0	0	0	0	0	0	0	0	0	0	0	0	0	0	0
0		Bacillus_subtilis_subsp._spizizenii_str._W23_chromosome	0	0	0	0	0	0	0	0	2	0	9	0	0	0	0	0	0	0	0	0	0	0	0	0	0	0	0	0	0	0	0	0	0
0		Bacillus_subtilis_subsp._spizizenii_TU-B-10_chromosome	0	0	0	0	0	0	0	0	1	0	4	0	0	0	0	0	0	0	0	0	0	0	0	0	0	0	0	0	0	0	0	0	0
1		Bacillus_subtilis_subsp._subtilis_str._168_chromosome	0	0	0	0	0	0	0	0	1	0	0	0	0	0	0	0	0	0	0	0	0	0	0	0	0	0	0	0	0	0	0	0	0
0		Bacillus_subtilis_subsp._subtilis_str._RO-NN-1_chromosome	0	0	0	0	0	0	0	0	0	0	2	0	0	0	0	0	0	0	0	0	0	0	0	0	0	0	0	0	0	0	0	0	0
0		Bacillus_thuringiensis_BMB171_chromosome	0	1	0	0	0	0	0	0	0	0	3	0	0	0	0	0	0	0	0	0	0	0	0	0	0	0	0	0	0	0	0	0	0
0		Bacillus_thuringiensis_Bt407_chromosome	0	17	0	0	0	0	0	0	8	0	5	0	0	0	0	0	0	0	0	0	0	0	0	1	0	0	0	0	0	0	0	0	0
0		Bacillus_thuringiensis_MC28_chromosome	0	0	0	0	0	0	0	0	2	0	2	0	0	0	0	0	0	0	0	0	0	0	0	0	0	0	0	0	0	0	0	0	0
0		Bacillus_thuringiensis_serovar_chinensis_CT-43_chromosome	0	12	0	0	0	0	0	0	9	0	5	0	0	0	0	0	0	0	0	0	0	0	0	2	0	0	0	0	0	0	0	0	0
0		Bacillus_thuringiensis_serovar_finitimus_YBT-020_chromosome	0	2	4	0	0	0	0	1	1	4	3	0	0	0	0	0	0	0	0	0	1	0	0	0	0	0	0	0	0	0	0	0	0
0		Bacillus_thuringiensis_serovar_konkukian_str._97-27_chromosome	0	1	15	0	0	0	0	0	0	0	7	0	0	0	0	0	0	0	0	0	0	0	0	0	0	0	0	0	0	0	0	1	0
1		Bacillus_thuringiensis_str._Al_Hakam_chromosome	0	1	0	0	0	0	0	0	0	0	4	0	0	0	0	0	0	0	0	0	0	0	0	0	0	0	0	0	0	0	0	0	0
1		Bacillus_weihenstephanensis_KBAB4_chromosome	0	1	0	0	0	0	0	0	1	0	1	0	0	0	0	0	0	0	0	0	0	0	0	0	0	0	0	0	0	0	0	0	0
1		Bacteriovorax_marinus_SJ	0	0	0	0	0	0	1	0	0	0	0	0	0	0	0	0	0	0	0	0	0	0	0	0	0	0	0	0	0	0	0	0	0
1		Bacteroides_fragilis_638R	0	2	2	0	1	0	0	0	2	2	0	3	0	0	0	1	1	0	0	0	0	0	0	0	0	0	0	0	0	1	0	0	0
0		Bacteroides_fragilis_NCTC_9343_chromosome	0	1	1	0	0	0	0	0	3	0	0	2	0	0	0	0	0	0	0	0	0	0	0	0	0	0	1	0	0	1	0	0	0
0		Bacteroides_fragilis_YCH46_chromosome	0	5	2	0	0	0	0	0	1	0	1	0	0	0	0	0	0	0	0	0	0	0	4	0	0	0	0	0	1	0	0	0	0
1		Bacteroides_helcogenes_P_36-108_chromosome	0	1	0	0	0	0	0	0	1	0	0	0	0	0	0	0	0	0	0	0	0	0	0	0	0	0	0	0	0	0	0	0	0
1		Bacteroides_salanitronis_DSM_18170_chromosome	0	1	0	0	3	0	1	0	0	1	5	0	0	0	0	4	0	0	0	0	0	0	7	0	0	0	2	2	0	0	0	0	0
1		Bacteroides_thetaiotaomicron_VPI-5482_chromosome	0	7	2	0	0	0	0	0	0	8	0	0	0	0	2	4	0	0	1	0	0	0	3	0	0	0	0	3	0	0	0	0	0
1		Bacteroides_vulgatus_ATCC_8482_chromosome	0	1	10	0	1	0	0	0	4	4	0	0	0	0	1	18	0	0	0	0	0	0	6	0	0	0	6	1	0	8	0	0	0
1		Bartonella_tribocorum_CIP_105476_chromosome	0	0	0	0	0	0	0	0	0	0	0	0	0	0	0	0	0	0	0	0	0	0	0	0	0	0	0	0	0	0	0	0	0
1		Bdellovibrio_bacteriovorus_HD100	0	0	0	0	0	0	4	0	0	0	0	0	0	0	0	0	0	0	0	0	0	0	0	0	0	0	0	0	0	0	0	0	0
1		Beijerinckia_indica_subsp._indica_ATCC_9039_chromosome	0	1	3	0	0	0	0	0	0	0	1	0	0	0	0	0	6	0	0	0	0	3	0	0	0	0	0	0	0	0	0	0	0
1		Belliella_baltica_DSM_15883_chromosome	0	0	10	0	14	0	3	0	11	10	14	0	0	0	2	1	0	0	0	0	0	0	0	20	0	4	0	0	0	1	0	0	0
1		Bifidobacterium_adolescentis_ATCC_15703_chromosome	0	0	0	0	0	0	0	0	4	1	5	0	0	0	0	0	0	0	0	0	0	0	0	0	0	0	0	0	0	0	0	0	0
1		Bifidobacterium_animalis_subsp._animalis_ATCC_25527_chromosome	0	0	0	0	0	0	0	0	0	0	3	0	0	0	0	0	0	0	0	0	0	0	0	0	0	0	0	0	0	0	0	0	0
0		Bifidobacterium_animalis_subsp._lactis_AD011_chromosome	0	0	0	0	0	0	0	0	0	2	0	0	0	0	0	1	0	0	0	0	0	0	0	0	0	0	0	0	0	6	0	0	0
0		Bifidobacterium_animalis_subsp._lactis_B420_chromosome	0	0	0	0	0	0	0	0	0	2	0	0	0	0	0	1	0	0	0	0	0	0	0	0	0	0	0	0	0	5	0	0	0
0		Bifidobacterium_animalis_subsp._lactis_BB-12_chromosome	0	0	0	0	0	0	0	0	0	2	0	0	0	0	0	1	0	0	0	0	0	0	0	0	0	0	0	0	0	6	0	0	0
0		Bifidobacterium_animalis_subsp._lactis_Bi-07_chromosome	0	0	0	0	0	0	0	0	0	2	0	0	0	0	0	1	0	0	0	0	0	0	0	0	0	0	0	0	0	5	0	0	0
0		Bifidobacterium_animalis_subsp._lactis_Bl-04_chromosome	0	0	0	0	0	0	0	0	0	2	0	0	0	0	0	1	0	0	0	0	0	0	0	0	0	0	0	0	0	5	0	0	0
0		Bifidobacterium_animalis_subsp._lactis_BLC1_chromosome	0	0	0	0	0	0	0	0	0	2	0	0	0	0	0	1	0	0	0	0	0	0	0	0	0	0	0	0	0	6	0	0	0
0		Bifidobacterium_animalis_subsp._lactis_CNCM_I-2494_chromosome	0	0	0	0	0	0	0	0	0	2	0	0	0	0	0	1	0	0	0	0	0	0	0	0	0	0	0	0	0	6	0	0	0
0		Bifidobacterium_animalis_subsp._lactis_DSM_10140_chromosome	0	0	0	0	0	0	0	0	0	2	0	0	0	0	0	1	0	0	0	0	0	0	0	0	0	0	0	0	0	5	0	0	0
0		Bifidobacterium_animalis_subsp._lactis_V9_chromosome	0	0	0	0	0	0	0	0	0	2	0	0	0	0	0	1	0	0	0	0	0	0	0	0	0	0	0	0	0	6	0	0	0
1		Bifidobacterium_asteroides_PRL2011_chromosome	0	0	0	0	0	0	0	0	0	4	0	0	0	0	0	0	0	0	0	0	0	0	0	0	0	0	0	0	0	0	0	0	0
1		Bifidobacterium_bifidum_BGN4_chromosome	0	0	0	0	1	0	0	0	2	0	3	1	0	0	0	0	0	0	0	0	0	0	0	0	0	0	0	0	0	2	0	0	0
0		Bifidobacterium_bifidum_PRL2010_chromosome	0	0	0	0	0	0	0	0	4	0	6	4	0	0	0	0	0	0	0	0	0	0	0	0	0	0	0	0	0	3	0	0	0
0		Bifidobacterium_bifidum_S17_chromosome	0	0	0	0	0	0	0	0	1	4	4	3	0	0	0	0	0	0	0	0	0	0	0	0	0	0	0	0	0	1	0	0	0
1		Bifidobacterium_breve_ACS-071-V-Sch8b_chromosome	0	0	0	0	0	0	0	0	4	2	2	0	0	0	0	0	0	0	0	0	0	0	0	0	0	0	0	0	0	1	0	0	0
1		Bifidobacterium_dentium_Bd1_chromosome	0	0	0	0	0	0	0	0	0	0	2	1	0	0	0	0	0	0	0	0	0	0	0	0	0	0	0	0	0	0	0	0	0
0		Bifidobacterium_longum_DJO10A_chromosome	0	0	0	0	0	0	0	0	10	3	7	6	0	0	0	0	0	0	0	0	1	0	0	0	0	0	0	0	0	4	0	0	0
0		Bifidobacterium_longum_NCC2705_chromosome	0	0	0	0	0	0	0	0	0	0	0	0	0	0	0	0	0	0	0	0	0	0	0	0	0	0	0	0	0	1	0	0	0
0		Bifidobacterium_longum_subsp._infantis_157F	0	0	0	0	0	0	0	0	12	2	2	18	0	0	0	0	0	0	0	0	0	0	0	0	0	0	0	0	0	3	0	0	0
0		Bifidobacterium_longum_subsp._infantis_ATCC_15697_chromosome	0	6	0	0	0	0	0	1	3	8	8	8	0	0	0	0	2	0	0	0	2	0	0	0	0	0	0	0	0	3	0	0	0
0		Bifidobacterium_longum_subsp._infantis_ATCC_15697	0	4	0	0	0	0	1	1	3	12	10	8	0	0	0	0	1	0	0	0	2	0	0	0	0	0	0	0	0	7	0	0	0
1		Bifidobacterium_longum_subsp._longum_BBMN68_chromosome	0	0	0	0	1	0	0	0	8	2	5	3	0	0	0	0	0	0	0	0	0	0	0	0	0	0	0	0	0	4	0	0	0
0		Bifidobacterium_longum_subsp._longum_JCM_1217	0	0	0	0	0	0	0	0	7	1	5	8	0	0	0	0	0	0	0	0	0	0	0	0	0	0	0	0	0	2	0	0	0
0		Bifidobacterium_longum_subsp._longum_JDM301_chromosome	0	0	0	0	0	0	0	0	5	12	10	2	0	0	0	0	0	0	0	0	2	0	0	0	0	0	0	0	0	6	0	0	0
0		Bifidobacterium_longum_subsp._longum_KACC_91563_chromosome	0	0	0	0	0	0	0	0	8	11	3	5	0	0	0	0	1	0	0	0	0	0	0	0	0	0	0	0	0	1	0	0	0
1		Blastococcus_saxobsidens_DD2	0	6	0	1	0	0	0	0	4	7	1	6	0	3	0	0	0	0	0	0	0	3	0	0	1	0	0	0	0	2	0	0	0
1		Bordetella_avium_197N_chromosome	0	0	0	0	0	0	0	0	0	0	0	0	0	0	0	0	0	0	0	0	0	0	0	0	0	0	0	0	0	1	0	0	0
1		Bordetella_bronchiseptica_RB50_chromosome	0	0	0	0	0	0	1	0	0	0	0	0	0	0	0	0	0	0	0	0	0	0	0	0	0	0	0	0	0	0	0	0	0
1		Bordetella_parapertussis_12822_chromosome	0	0	0	0	0	0	1	0	0	0	1	0	9	0	0	0	0	0	0	0	0	0	0	0	0	0	0	0	0	22	0	0	0
1		Bordetella_pertussis_CS_chromosome	0	17	0	0	0	0	0	0	0	0	0	0	199	0	0	0	0	0	0	0	0	0	0	0	0	0	0	0	0	0	0	0	0
0		Bordetella_pertussis_Tohama_I_chromosome	0	16	0	0	0	0	0	0	0	0	0	0	215	0	0	0	0	0	0	0	0	0	0	0	0	0	0	0	0	0	0	0	0
1		Bordetella_petrii_DSM_12804_chromosome	0	7	0	0	1	0	0	0	2	2	44	0	0	0	0	1	2	0	0	0	0	1	2	0	0	2	0	0	0	2	0	2	0
1		Borrelia_crocidurae_str._Achema_chromosome	0	0	0	0	0	0	0	2	0	0	0	0	0	0	0	0	0	0	0	0	0	0	0	0	0	0	0	0	0	0	0	0	0
1		Brachybacterium_faecium_DSM_4810_chromosome	0	1	0	0	0	0	0	0	0	0	3	0	0	0	0	0	5	0	0	0	0	0	0	0	0	0	0	0	0	7	0	0	0
1		Brachyspira_hyodysenteriae_WA1_chromosome	0	0	0	0	0	0	0	0	0	0	0	0	0	0	0	0	0	0	0	0	0	0	0	0	0	0	0	0	0	0	0	0	0
1		Brachyspira_intermedia_PWS/A_chromosome	0	0	0	0	0	0	0	0	0	0	0	0	0	0	0	0	0	0	0	0	0	0	0	0	0	0	0	0	0	0	0	0	0
1		Brachyspira_murdochii_DSM_12563_chromosome	0	0	0	0	0	0	0	0	0	0	0	0	0	0	0	0	0	0	0	0	0	0	0	0	0	0	0	0	0	0	0	0	0
1		Brachyspira_pilosicoli_95/1000_chromosome	0	0	0	0	1	0	0	0	0	0	0	0	0	0	0	0	0	0	0	0	0	0	0	0	0	0	0	0	0	0	0	0	0
0		Brachyspira_pilosicoli_B2904_chromosome	0	0	0	0	8	0	0	0	1	0	1	0	0	0	0	0	0	0	0	0	0	0	0	0	0	0	0	0	0	0	0	0	0
1		Bradyrhizobium_japonicum_USDA_110_chromosome	0	14	9	3	0	0	0	0	14	5	16	0	1	0	0	2	14	0	0	11	0	19	4	0	4	0	0	0	0	0	0	0	0
0		Bradyrhizobium_japonicum_USDA_6	0	7	1	5	0	0	0	0	8	4	18	0	1	0	0	11	14	0	0	8	0	12	2	0	1	0	0	0	0	0	0	0	0
1		Bradyrhizobium_sp._BTAi1_chromosome	0	8	1	0	0	0	3	0	2	3	14	0	0	0	0	5	10	0	0	0	0	3	8	0	0	0	0	0	0	0	0	0	0
1		Bradyrhizobium_sp._ORS_278_chromosome	0	0	0	0	0	0	2	0	0	1	6	0	0	0	0	13	1	0	0	0	0	0	3	2	0	0	0	0	0	0	0	0	0
1		Bradyrhizobium_sp._S23321	0	0	0	0	0	0	0	0	0	0	0	0	0	0	0	0	3	0	0	0	0	0	0	0	0	0	0	0	0	0	0	0	0
1		Brevibacillus_brevis_NBRC_100599	0	0	1	0	0	0	1	2	2	2	6	0	0	0	0	0	0	0	0	0	0	0	0	1	0	0	0	0	0	0	0	0	0
1		Brucella_abortus_A13334_chromosome_1	0	0	0	0	0	0	0	0	0	0	0	0	1	0	0	0	5	0	0	2	0	0	0	0	0	0	0	0	0	0	0	0	0
1		Brucella_abortus_A13334_chromosome_2	0	0	0	0	0	0	0	0	0	0	2	0	0	0	0	0	3	0	0	0	0	0	1	0	0	0	0	0	0	0	0	0	0
0		Brucella_abortus_bv._1_str._9-941_chromosome_chromosome_I	0	0	0	0	0	0	0	0	0	0	0	0	1	0	0	0	3	0	0	2	0	0	0	0	0	0	0	0	0	0	0	0	1
0		Brucella_abortus_bv._1_str._9-941_chromosome_chromosome_II	0	0	0	0	0	0	0	0	0	0	2	0	0	0	0	0	1	0	0	0	0	0	1	0	0	0	0	0	0	0	0	0	0
0		Brucella_abortus_S19_chromosome_2	0	0	0	0	0	0	0	0	0	0	2	0	0	0	0	0	3	0	0	0	0	0	1	0	0	0	0	0	0	0	0	0	0
0		Brucella_abortus_S19_chromosome_chromosome_1	0	0	0	0	0	0	0	0	0	0	2	0	0	0	0	0	7	0	0	2	0	0	0	0	0	0	0	0	0	0	0	0	0
1		Brucella_canis_ATCC_23365_chromosome_chromosome_I	0	0	0	0	0	0	0	0	0	0	3	0	1	0	0	0	7	0	0	2	0	0	0	0	0	0	0	0	0	0	0	0	0
1		Brucella_canis_ATCC_23365_chromosome_chromosome_II	0	0	0	0	0	0	0	0	0	0	2	0	0	0	0	0	3	0	0	0	0	0	1	0	0	0	0	0	0	0	0	0	0
0		Brucella_canis_HSK_A52141_chromosome_1	0	0	0	0	0	0	0	0	0	0	2	0	1	0	0	0	5	0	0	2	0	0	0	0	0	0	0	0	0	0	0	0	0
0		Brucella_canis_HSK_A52141_chromosome_2	0	0	0	0	0	0	0	0	0	0	2	0	0	0	0	0	3	0	0	0	0	0	1	0	0	0	0	0	0	0	0	0	0
1		Brucella_melitensis_ATCC_23457_chromosome_chromosome_I	0	0	0	0	0	0	0	0	0	0	3	0	1	0	0	0	11	0	0	2	0	0	0	0	0	0	0	0	0	0	0	0	1
1		Brucella_melitensis_ATCC_23457_chromosome_chromosome_II	0	0	0	0	0	0	0	0	0	0	2	0	0	0	0	0	3	0	0	0	0	0	1	0	0	0	0	0	0	0	0	0	0
0		Brucella_melitensis_biovar_Abortus_2308_chromosome_chromosome_I	0	0	0	0	0	0	0	0	0	0	1	0	1	0	0	0	3	0	0	2	0	0	0	0	0	0	0	0	0	0	0	0	1
0		Brucella_melitensis_biovar_Abortus_2308_chromosome_chromosome_II	0	0	0	0	0	0	0	0	0	0	2	0	0	0	0	0	1	0	0	0	0	0	1	0	0	0	0	0	0	0	0	0	0
0		Brucella_melitensis_bv._1_str._16M_chromosome_I	0	0	0	0	0	0	0	0	0	0	3	0	1	0	0	0	11	0	0	1	0	0	0	0	0	0	0	0	0	0	0	0	1
0		Brucella_melitensis_bv._1_str._16M_chromosome_II	0	0	0	0	0	0	0	0	0	0	0	0	0	0	0	0	3	0	0	0	0	0	1	0	0	0	0	0	0	0	0	0	0
0		Brucella_melitensis_M28_chromosome_chromosome_1	0	0	0	0	0	0	0	0	0	0	2	0	1	0	0	0	5	0	0	2	0	0	0	0	0	0	0	0	0	0	0	0	0
0		Brucella_melitensis_M28_chromosome_chromosome_2	0	0	0	0	0	0	0	0	0	0	2	0	0	0	0	0	3	0	0	0	0	0	1	0	0	0	0	0	0	0	0	0	0
0		Brucella_melitensis_M5-90_chromosome_chromosome_I	0	0	0	0	0	0	0	0	0	0	2	0	1	0	0	0	4	0	0	2	0	0	0	0	0	0	0	0	0	0	0	0	0
0		Brucella_melitensis_M5-90_chromosome_chromosome_II	0	0	0	0	0	0	0	0	0	0	2	0	0	0	0	0	3	0	0	0	0	0	1	0	0	0	0	0	0	0	0	0	0
0		Brucella_melitensis_NI_chromosome_chromosome_I	0	0	0	0	0	0	0	0	0	0	1	0	1	0	0	0	10	0	0	1	0	0	0	0	0	0	0	0	0	0	0	0	0
0		Brucella_melitensis_NI_chromosome_chromosome_II	0	0	0	0	0	0	0	0	0	0	2	0	0	0	0	0	3	0	0	0	0	0	0	0	0	0	0	0	0	0	0	0	0
1		Brucella_microti_CCM_4915_chromosome_1	0	0	0	0	0	0	0	0	0	0	0	0	1	0	0	0	6	0	0	2	0	0	0	0	0	0	0	0	0	0	0	0	1
1		Brucella_microti_CCM_4915_chromosome_chromosome_2	0	0	0	0	0	0	0	0	0	0	2	0	0	0	0	0	0	0	0	0	0	0	1	0	0	0	0	0	0	0	0	0	0
1		Brucella_ovis_ATCC_25840_chromosome_chromosome_I	0	0	0	0	0	0	0	0	0	0	1	0	0	0	0	0	3	0	0	1	0	0	0	0	0	0	0	0	0	0	0	0	0
1		Brucella_ovis_ATCC_25840_chromosome_chromosome_II	0	0	0	0	0	0	0	0	0	0	3	1	1	0	0	0	0	0	0	0	0	1	1	0	0	0	0	0	0	0	0	1	0
1		Brucella_pinnipedialis_B2/94_chromosome_chromosome_1	0	0	0	0	0	0	0	0	0	0	1	0	1	0	0	0	4	0	0	2	0	0	0	0	0	0	0	0	0	0	0	0	1
1		Brucella_pinnipedialis_B2/94_chromosome_chromosome_2	0	0	0	0	0	0	0	0	0	0	2	1	1	0	0	0	1	0	0	0	0	2	1	0	0	0	0	0	0	0	0	0	0
1		Brucella_suis_1330_chromosome_I	0	0	0	0	0	0	0	0	0	0	0	0	1	0	0	0	3	0	0	2	0	0	0	0	0	0	0	0	0	0	0	0	1
0		Brucella_suis_1330_chromosome_I	0	0	0	0	0	0	0	0	0	0	2	0	0	0	0	0	4	0	0	2	0	0	0	0	0	0	0	0	0	0	0	0	1
1		Brucella_suis_1330_chromosome_II	0	0	0	0	0	0	0	0	0	0	2	0	0	0	0	0	0	0	0	0	0	0	1	0	0	0	0	0	0	0	0	0	0
0		Brucella_suis_1330_chromosome_II	0	0	0	0	0	0	0	0	0	0	2	0	0	0	0	0	0	0	0	0	0	0	1	0	0	0	0	0	0	0	0	0	0
0		Brucella_suis_ATCC_23445_chromosome_chromosome_I	0	0	0	0	0	0	0	0	0	0	1	0	1	0	0	0	10	0	0	0	0	0	0	0	0	0	0	0	0	0	0	0	1
0		Brucella_suis_ATCC_23445_chromosome_II	0	0	0	0	0	0	0	0	0	0	2	0	0	0	0	0	6	0	0	2	0	0	1	0	0	0	0	0	0	0	0	0	0
0		Brucella_suis_VBI22_chromosome_I	0	0	0	0	0	0	0	0	0	0	2	0	0	0	0	0	4	0	0	2	0	0	0	0	0	0	0	0	0	0	0	0	1
0		Brucella_suis_VBI22_chromosome_II	0	0	0	0	0	0	0	0	0	0	2	0	0	0	0	0	1	0	0	0	0	0	1	0	0	0	0	0	0	0	0	0	0
1		Buchnera_aphidicola_(Cinara_tujafilina)_chromosome	0	0	0	0	0	0	0	0	1	0	0	0	0	0	0	0	0	0	0	0	0	0	0	0	0	0	0	0	0	0	0	0	0
1		Buchnera_aphidicola_str._5A_(Acyrthosiphon_pisum)_chromosome	0	0	0	0	0	0	0	0	1	0	0	0	0	0	0	0	0	0	0	0	0	0	0	0	0	0	0	0	0	0	0	0	0
1		Buchnera_aphidicola_str._Ak_(Acyrthosiphon_kondoi)_chromosome	0	0	0	0	0	0	0	0	1	0	0	0	0	0	0	0	0	0	0	0	0	0	0	0	0	0	0	0	0	0	0	0	0
0		Buchnera_aphidicola_str._APS_(Acyrthosiphon_pisum)_chromosome	0	0	0	0	0	0	0	0	1	0	0	0	0	0	0	0	0	0	0	0	0	0	0	0	0	0	0	0	0	0	0	0	0
1		Buchnera_aphidicola_str._Bp_(Baizongia_pistaciae)_chromosome	0	0	0	0	0	0	0	0	1	0	0	0	0	0	0	0	0	0	0	0	0	0	0	0	0	0	0	0	0	0	0	0	0
1		Buchnera_aphidicola_str._Cc_(Cinara_cedri)	0	0	0	0	0	0	0	0	1	0	0	0	0	0	0	0	0	0	0	0	0	0	0	0	0	0	0	0	0	0	0	0	0
0		Buchnera_aphidicola_str._JF98_(Acyrthosiphon_pisum)_chromosome	0	0	0	0	0	0	0	0	1	0	0	0	0	0	0	0	0	0	0	0	0	0	0	0	0	0	0	0	0	0	0	0	0
0		Buchnera_aphidicola_str._LL01_(Acyrthosiphon_pisum)_chromosome	0	0	0	0	0	0	0	0	1	0	0	0	0	0	0	0	0	0	0	0	0	0	0	0	0	0	0	0	0	0	0	0	0
1		Buchnera_aphidicola_str._Sg_(Schizaphis_graminum)_chromosome	0	0	0	0	0	0	0	0	1	0	0	0	0	0	0	0	0	0	0	0	0	0	0	0	0	0	0	0	0	0	0	0	0
0		Buchnera_aphidicola_str._TLW03_(Acyrthosiphon_pisum)_chromosome	0	0	0	0	0	0	0	0	1	0	0	0	0	0	0	0	0	0	0	0	0	0	0	0	0	0	0	0	0	0	0	0	0
0		Buchnera_aphidicola_str._Tuc7_(Acyrthosiphon_pisum)_chromosome	0	0	0	0	0	0	0	0	1	0	0	0	0	0	0	0	0	0	0	0	0	0	0	0	0	0	0	0	0	0	0	0	0
1		Buchnera_aphidicola_str._Ua_(Uroleucon_ambrosiae)_chromosome	0	0	0	0	0	0	0	0	1	0	0	0	0	0	0	0	0	0	0	0	0	0	0	0	0	0	0	0	0	0	0	0	0
1		Burkholderia_ambifaria_AMMD_chromosome_chromosome_1	0	0	0	0	0	0	1	0	0	0	4	0	0	0	0	1	3	0	0	0	0	0	0	0	0	0	0	0	0	0	0	0	0
1		Burkholderia_ambifaria_AMMD_chromosome_chromosome_2	0	1	0	0	0	0	0	0	0	3	1	0	0	0	0	0	1	0	0	0	0	0	0	0	0	0	0	0	0	0	0	0	0
1		Burkholderia_ambifaria_AMMD_chromosome_chromosome_3	0	0	0	0	0	0	0	0	0	0	3	0	0	0	0	0	0	0	0	0	0	0	0	0	0	0	0	0	0	0	0	0	0
0		Burkholderia_ambifaria_MC40-6_chromosome_chromosome_1	0	0	0	0	0	0	1	0	0	1	2	0	0	1	0	1	2	0	0	0	0	0	0	0	0	0	0	0	0	0	0	0	0
0		Burkholderia_ambifaria_MC40-6_chromosome_chromosome_2	0	2	0	0	0	0	0	0	0	0	2	1	0	0	0	0	1	0	0	0	0	0	0	0	0	0	0	0	0	0	0	0	0
0		Burkholderia_ambifaria_MC40-6_chromosome_chromosome_3	0	0	0	0	0	0	0	0	0	1	0	0	0	0	0	0	0	0	0	0	0	0	0	0	0	0	0	0	0	0	0	0	0
1		Burkholderia_cenocepacia_AU_1054_chromosome_3	0	2	0	0	0	0	0	0	0	0	0	0	0	0	0	1	0	0	0	0	0	0	0	0	0	0	0	0	0	0	0	0	0
1		Burkholderia_cenocepacia_AU_1054_chromosome_chromosome_1	0	6	0	0	0	0	1	0	2	4	2	0	0	0	0	3	2	0	0	0	0	0	0	0	0	0	0	0	0	0	0	1	1
1		Burkholderia_cenocepacia_AU_1054_chromosome_chromosome_2	0	4	0	0	0	0	0	0	3	3	5	0	0	0	0	2	1	1	0	0	0	0	0	0	0	0	0	0	0	1	0	0	0
0		Burkholderia_cenocepacia_HI2424_chromosome_chromosome_1	0	7	0	0	0	0	1	0	1	2	1	0	0	0	0	1	3	0	0	0	0	0	0	0	0	0	0	0	0	0	0	0	1
0		Burkholderia_cenocepacia_HI2424_chromosome_chromosome_2	0	3	0	0	0	0	0	0	3	2	7	1	0	0	0	1	1	1	0	0	0	0	0	0	0	0	0	0	0	1	0	0	0
0		Burkholderia_cenocepacia_HI2424_chromosome_chromosome_3	0	0	0	0	0	0	0	0	0	0	0	0	0	0	0	2	0	0	0	0	0	0	0	0	0	0	0	0	0	0	0	1	0
0		Burkholderia_cenocepacia_J2315_chromosome_chromosome_1	0	8	0	0	0	0	1	0	3	3	10	0	0	0	0	0	8	0	0	0	0	0	5	0	0	0	0	0	0	0	0	0	0
0		Burkholderia_cenocepacia_J2315_chromosome_chromosome_2	0	6	0	0	0	0	0	0	2	0	3	0	0	0	0	0	3	0	0	0	0	0	1	0	0	0	0	0	0	0	0	0	0
0		Burkholderia_cenocepacia_J2315_chromosome_chromosome_3	0	5	0	0	0	0	0	0	1	0	4	0	0	0	0	0	0	0	0	0	0	0	0	0	0	0	0	0	0	0	0	0	0
0		Burkholderia_cenocepacia_MC0-3_chromosome_chromosome_1	0	4	0	0	0	0	1	0	0	3	3	1	0	0	0	0	2	0	0	0	0	0	0	0	0	0	0	0	0	0	0	0	0
0		Burkholderia_cenocepacia_MC0-3_chromosome_chromosome_2	0	2	0	0	0	0	0	0	0	4	12	5	0	0	0	0	1	1	0	0	0	0	1	0	0	0	0	0	0	0	0	0	0
0		Burkholderia_cenocepacia_MC0-3_chromosome_chromosome_3	0	0	0	0	0	0	0	0	0	2	0	0	1	0	0	0	0	0	0	0	0	0	1	0	0	0	0	0	0	1	0	0	0
1		Burkholderia_cepacia_GG4_chromosome_1	0	1	0	0	0	0	1	0	0	0	3	0	0	0	0	0	2	0	0	0	0	0	1	0	0	0	0	0	0	0	0	0	0
1		Burkholderia_cepacia_GG4_chromosome_2	0	2	1	0	0	0	0	0	0	0	0	0	0	0	0	0	1	0	0	0	0	0	1	0	0	0	0	0	0	0	0	0	0
1		Burkholderia_gladioli_BSR3_chromosome_chromosome_1	0	3	0	0	0	0	1	0	1	8	14	0	0	0	0	0	2	0	0	3	0	0	0	0	0	0	0	0	0	0	0	0	0
1		Burkholderia_gladioli_BSR3_chromosome_chromosome_2	0	1	0	0	0	0	0	0	0	0	5	0	0	0	0	0	2	0	0	0	0	0	0	0	0	0	0	0	0	0	0	0	0
1		Burkholderia_glumae_BGR1_chromosome_chromosome_1	0	1	0	0	0	0	1	0	4	0	11	0	0	0	0	2	5	0	0	1	0	0	4	0	0	0	0	0	0	0	0	0	0
1		Burkholderia_glumae_BGR1_chromosome_chromosome_2	0	1	0	0	0	0	0	0	2	1	11	0	0	0	0	1	6	0	0	1	0	0	3	0	0	0	0	0	0	0	0	0	0
1		Burkholderia_mallei_ATCC_23344_chromosome_1	0	0	34	0	0	0	1	0	0	0	53	0	0	0	0	0	2	0	0	0	0	0	0	0	0	0	0	0	0	13	0	0	0
1		Burkholderia_mallei_ATCC_23344_chromosome_2	0	1	11	0	0	0	0	0	0	0	37	0	0	0	0	0	1	0	0	0	0	0	0	0	0	0	0	0	0	3	0	0	0
0		Burkholderia_mallei_NCTC_10229_chromosome_chromosome_I	0	0	35	0	0	0	1	0	0	0	55	0	0	0	0	0	2	0	0	0	0	0	0	0	0	0	0	0	0	12	0	0	0
0		Burkholderia_mallei_NCTC_10229_chromosome_II	0	0	9	0	0	0	0	0	0	0	35	0	0	0	0	0	1	0	0	0	0	0	0	0	0	0	0	0	0	3	0	0	0
0		Burkholderia_mallei_NCTC_10247_chromosome_chromosome_I	0	0	34	0	0	0	1	0	0	0	53	0	0	0	0	0	2	0	0	0	0	0	0	0	0	0	0	0	0	11	0	0	0
0		Burkholderia_mallei_NCTC_10247_chromosome_chromosome_II	0	0	10	0	0	0	0	0	0	0	36	0	0	0	0	0	1	0	0	0	0	0	0	0	0	0	0	0	0	3	0	0	0
0		Burkholderia_mallei_SAVP1_chromosome_chromosome_I	0	0	32	0	0	0	1	0	0	0	57	0	0	0	0	1	2	0	0	0	0	0	0	0	0	0	0	0	0	14	0	0	0
0		Burkholderia_mallei_SAVP1_chromosome_II	0	0	8	0	0	0	0	0	0	0	25	0	0	0	0	0	1	0	0	0	0	0	0	0	0	0	0	0	0	2	0	0	0
1		Burkholderia_multivorans_ATCC_17616_uid58697_chromosome_1	0	5	0	0	0	0	1	0	6	9	9	0	0	0	0	1	2	0	0	0	0	0	0	0	0	0	0	0	0	0	0	0	0
1		Burkholderia_multivorans_ATCC_17616_uid58697_chromosome_2	0	6	0	0	0	0	0	0	8	3	5	0	0	0	0	5	1	0	0	0	0	1	1	0	0	0	0	0	0	1	0	0	1
1		Burkholderia_multivorans_ATCC_17616_uid58697_chromosome_3	0	2	1	0	0	0	0	0	4	2	6	0	0	0	0	5	0	1	0	2	0	2	0	0	0	0	0	0	0	0	0	5	0
0		Burkholderia_multivorans_ATCC_17616_uid58909_chromosome_1	0	5	0	0	0	0	1	0	2	9	7	0	0	0	0	1	1	0	0	0	0	0	0	0	0	0	0	0	0	0	0	0	0
0		Burkholderia_multivorans_ATCC_17616_uid58909_chromosome_2	0	6	0	0	0	0	0	0	4	3	5	0	0	0	0	5	1	0	0	0	0	1	1	0	0	0	0	0	0	1	0	0	0
0		Burkholderia_multivorans_ATCC_17616_uid58909_chromosome_3	0	2	1	0	0	0	0	0	4	2	7	0	0	0	0	5	3	0	0	2	0	2	0	0	0	0	0	0	0	0	0	3	0
1		Burkholderia_phymatum_STM815_chromosome_chromosome_1	0	0	0	0	0	0	1	0	0	0	1	0	0	0	0	0	3	0	0	0	0	0	0	0	0	0	0	0	0	0	0	0	0
1		Burkholderia_phymatum_STM815_chromosome_chromosome_2	0	1	0	0	0	0	0	0	2	0	4	0	0	0	0	5	1	0	0	0	0	3	1	0	1	0	0	0	0	0	0	0	0
1		Burkholderia_phytofirmans_PsJN_chromosome_chromosome_1	0	1	0	0	0	0	2	0	4	5	7	0	0	0	0	0	3	0	0	0	0	0	0	0	0	1	0	0	0	0	0	0	1
1		Burkholderia_phytofirmans_PsJN_chromosome_chromosome_2	0	0	0	0	0	0	0	0	2	0	5	0	0	0	0	0	4	0	0	0	0	0	2	0	0	1	0	0	0	0	0	0	0
1		Burkholderia_pseudomallei_1026b_chromosome_1	0	0	4	0	0	0	1	0	0	1	5	0	0	0	0	0	5	0	0	0	0	0	0	0	0	0	0	0	0	3	0	0	0
1		Burkholderia_pseudomallei_1026b_chromosome_2	0	1	0	0	0	0	0	0	0	2	14	0	0	0	0	0	2	0	0	1	0	0	0	0	0	0	0	0	0	0	0	0	0
0		Burkholderia_pseudomallei_1106a_chromosome_chromosome_I	0	0	4	0	0	0	1	0	1	0	10	0	0	0	0	8	3	0	0	0	0	0	0	0	0	0	0	0	0	4	0	0	0
0		Burkholderia_pseudomallei_1106a_chromosome_chromosome_II	0	2	1	0	0	0	0	0	0	2	4	0	0	0	0	1	1	0	0	1	0	0	1	0	0	0	0	0	0	1	0	0	0
0		Burkholderia_pseudomallei_1710b_chromosome_chromosome_I	0	3	3	0	0	0	1	0	0	2	7	0	0	0	0	0	3	0	0	0	0	0	0	0	0	0	0	0	0	4	0	1	0
0		Burkholderia_pseudomallei_1710b_chromosome_chromosome_II	0	5	1	0	0	0	0	0	0	3	7	0	0	0	0	1	1	0	0	1	0	1	1	0	0	0	0	0	0	2	0	0	0
0		Burkholderia_pseudomallei_668_chromosome_chromosome_I	0	0	6	0	0	0	1	0	0	1	3	0	0	0	0	0	3	0	0	0	0	0	0	0	0	0	0	0	0	0	0	0	0
0		Burkholderia_pseudomallei_668_chromosome_chromosome_II	0	2	1	0	0	0	0	0	0	3	7	0	0	0	0	0	1	0	0	4	0	0	0	0	0	0	0	0	0	0	0	0	0
0		Burkholderia_pseudomallei_K96243_chromosome_1	0	0	4	0	0	0	1	0	0	0	4	0	0	0	0	0	5	0	0	0	0	0	0	0	0	0	0	0	0	4	0	0	0
0		Burkholderia_pseudomallei_K96243_chromosome_2	0	2	1	0	0	0	0	0	0	0	1	1	0	0	0	0	1	0	0	2	0	0	0	0	0	0	0	0	0	2	0	0	0
1		Burkholderia_rhizoxinica_HKI_454_chromosome	0	4	1	0	0	0	1	0	3	6	13	0	0	0	0	3	2	0	0	1	0	0	2	0	0	0	0	0	0	1	1	0	0
1		Burkholderia_sp._383_chromosome_2	0	0	0	0	0	0	0	0	0	0	1	0	0	0	0	0	1	0	0	0	0	0	0	0	0	0	0	0	0	0	0	0	0
1		Burkholderia_sp._383_chromosome_3	0	0	0	0	0	0	0	0	0	1	1	0	0	0	0	0	0	0	0	0	0	0	0	0	0	0	0	0	0	0	0	1	0
1		Burkholderia_sp._383_chromosome_chromosome_1	0	0	0	0	0	0	1	0	0	1	0	0	0	0	0	0	3	0	0	0	0	0	1	0	0	0	0	0	0	0	0	0	0
1		Burkholderia_sp._CCGE1001_chromosome_1	0	3	0	0	0	0	1	0	0	0	3	0	0	0	0	1	7	0	0	0	0	0	0	0	0	0	0	0	0	0	0	0	0
1		Burkholderia_sp._CCGE1001_chromosome_2	0	0	0	0	0	0	1	0	0	1	1	0	0	0	0	0	1	0	0	0	0	0	0	0	0	0	0	0	0	0	0	0	0
1		Burkholderia_sp._CCGE1002_chromosome_1	0	0	0	0	0	0	1	0	0	0	3	0	0	1	0	1	3	0	0	0	0	0	0	0	0	0	0	0	0	0	0	0	0
1		Burkholderia_sp._CCGE1002_chromosome_2	0	0	0	0	0	0	0	0	0	0	3	0	0	0	0	0	3	0	0	0	0	0	0	0	0	0	0	0	0	1	0	0	1
1		Burkholderia_sp._CCGE1002_chromosome_3	0	3	0	0	0	0	1	0	0	0	1	0	0	0	0	0	0	0	0	2	0	0	0	0	0	0	0	0	0	0	0	0	0
1		Burkholderia_sp._CCGE1003_chromosome_1	0	0	2	0	0	0	1	0	0	2	0	0	0	0	0	0	3	0	0	0	0	0	0	0	0	0	0	0	0	0	0	0	1
1		Burkholderia_sp._CCGE1003_chromosome_2	0	0	0	0	0	0	0	0	1	1	0	0	0	0	0	0	1	0	0	0	0	0	0	0	0	0	0	0	0	0	0	0	0
1		Burkholderia_sp._KJ006_chromosome_1	0	0	0	0	0	0	1	0	0	1	1	0	0	0	0	2	2	0	0	0	0	0	0	0	0	0	0	0	0	2	0	0	0
1		Burkholderia_sp._KJ006_chromosome_2	0	2	1	0	0	0	0	0	1	3	1	0	0	0	0	3	1	0	0	0	0	2	1	0	0	0	0	0	0	0	0	0	0
1		Burkholderia_sp._KJ006_chromosome_3	0	4	0	0	0	0	0	0	1	1	2	0	0	0	0	0	1	0	0	0	0	0	0	0	1	0	0	0	0	0	0	0	0
1		Burkholderia_sp._YI23_chromosome_1	0	1	1	0	0	0	1	0	1	0	4	0	0	4	0	0	3	0	0	0	0	0	1	0	0	0	0	0	0	0	0	0	0
1		Burkholderia_sp._YI23_chromosome_2	0	1	0	0	0	0	0	0	0	0	1	0	0	1	0	0	0	0	0	0	0	0	1	0	0	0	0	0	0	0	0	0	0
1		Burkholderia_sp._YI23_chromosome_3	0	0	1	0	0	0	0	0	2	0	2	1	0	0	0	0	0	0	0	0	0	0	0	0	0	0	0	0	0	0	0	0	0
1		Burkholderia_thailandensis_E264_chromosome_chromosome_I	0	4	0	0	0	0	1	0	0	15	6	0	0	0	0	1	6	0	0	0	0	0	7	0	0	0	0	0	0	8	0	0	0
1		Burkholderia_thailandensis_E264_chromosome_chromosome_II	0	1	0	0	0	0	0	0	0	8	5	0	0	0	0	0	10	1	0	0	0	0	0	0	1	0	0	0	0	2	0	0	0
1		Burkholderia_vietnamiensis_G4_chromosome_3	0	5	0	0	0	0	0	0	1	1	7	6	0	1	0	4	6	1	0	0	0	0	3	0	0	0	0	0	0	0	0	4	0
1		Burkholderia_vietnamiensis_G4_chromosome_chromosome_1	0	6	0	0	0	0	1	0	3	9	1	17	0	2	0	4	3	0	0	0	0	4	3	0	0	0	0	0	0	0	0	1	1
1		Burkholderia_vietnamiensis_G4_chromosome_chromosome_2	0	2	0	0	0	0	0	0	4	10	4	11	0	2	0	5	4	0	0	0	0	2	2	0	0	0	0	0	0	1	0	0	1
1		Burkholderia_xenovorans_LB400_chromosome_1	0	5	2	0	0	0	1	0	13	1	19	0	0	0	0	1	5	0	0	0	0	1	10	0	0	0	0	0	0	3	0	0	0
1		Burkholderia_xenovorans_LB400_chromosome_3	0	5	1	0	0	0	0	0	0	1	3	1	0	0	0	1	2	0	0	0	0	0	0	0	1	1	0	0	0	2	0	2	0
1		Burkholderia_xenovorans_LB400_chromosome_chromosome_2	0	3	0	0	0	0	0	0	2	1	2	1	0	0	0	0	1	0	0	0	0	0	1	0	0	0	0	0	0	2	0	0	0
1		Butyrivibrio_proteoclasticus_B316_chromosome_1	0	4	3	0	0	0	5	1	1	0	0	0	0	0	0	0	0	0	0	0	0	0	0	0	0	0	0	0	0	0	0	0	0
1		Butyrivibrio_proteoclasticus_B316_chromosome_2	0	1	0	0	0	0	1	0	1	0	0	0	0	0	0	0	0	0	0	0	0	0	0	0	0	0	0	0	0	0	0	0	0
1		Caldicellulosiruptor_bescii_DSM_6725_chromosome	0	1	0	0	0	0	3	1	8	3	5	0	0	0	0	1	0	0	0	0	0	0	0	0	0	0	0	0	0	1	10	0	0
1		Caldicellulosiruptor_hydrothermalis_108_chromosome	0	5	0	0	0	0	0	1	4	1	0	1	0	0	0	31	0	0	0	0	1	0	0	0	0	0	0	0	0	0	6	0	0
1		Caldicellulosiruptor_kristjanssonii_177R1B_chromosome	0	10	4	0	0	0	0	2	1	6	6	12	0	0	0	4	0	0	0	0	1	0	0	0	0	0	0	0	0	1	2	0	0
1		Caldicellulosiruptor_kronotskyensis_2002_chromosome	0	0	1	0	0	0	1	0	3	0	0	1	0	0	0	0	0	0	0	0	1	0	0	0	0	0	0	0	0	3	6	0	0
1		Caldicellulosiruptor_lactoaceticus_6A_chromosome	0	23	1	0	0	0	0	4	4	3	6	5	0	0	0	18	0	0	0	0	0	0	0	0	0	0	0	0	0	0	2	0	0
1		Caldicellulosiruptor_obsidiansis_OB47_chromosome	0	6	1	0	0	0	0	3	2	2	0	1	0	0	0	4	0	0	0	0	0	0	0	0	0	0	0	0	0	1	5	0	0
1		Caldicellulosiruptor_owensensis_OL_chromosome	0	0	6	0	0	0	1	0	2	2	0	0	0	0	0	1	0	0	0	0	0	0	0	0	0	0	0	0	0	1	6	0	1
1		Caldicellulosiruptor_saccharolyticus_DSM_8903_chromosome	0	14	1	0	0	0	1	1	10	32	0	0	0	0	0	16	0	0	0	0	1	0	0	0	0	0	0	0	0	2	11	0	0
1		Caldilinea_aerophila_DSM_14535_=_NBRC_104270	0	2	0	0	0	0	1	0	1	0	0	0	0	0	0	0	3	0	0	0	0	16	0	0	0	0	2	0	0	0	3	0	0
1		Caldisericum_exile_AZM16c01	0	4	1	0	0	0	0	0	0	0	2	0	0	0	0	1	0	0	0	0	0	0	0	0	0	0	0	0	0	0	0	0	0
1		Calditerrivibrio_nitroreducens_DSM_19672_chromosome	0	0	0	0	0	0	0	0	0	8	0	0	0	0	0	0	0	0	0	0	0	0	0	0	0	0	0	0	0	0	0	0	0
1		Campylobacter_concisus_13826	0	1	0	0	0	0	0	0	0	0	0	0	0	0	0	0	0	0	0	0	0	0	0	0	0	0	0	0	0	0	0	0	0
1		Campylobacter_hominis_ATCC_BAA-381	0	1	0	0	0	0	0	0	0	0	0	0	0	0	0	0	0	0	0	0	0	0	0	0	0	0	0	0	0	0	0	0	0
1		Candidatus_Accumulibacter_phosphatis_clade_IIA_str._UW-1_chromosome	0	3	0	0	11	0	4	0	15	0	18	0	0	0	0	2	0	2	0	0	0	4	1	1	1	3	0	4	4	1	1	0	0
1		Candidatus_Amoebophilus_asiaticus_5a2_chromosome	2	7	4	0	0	0	8	0	0	0	4	0	0	0	0	0	25	0	57	5	0	0	0	0	0	0	10	0	0	0	2	0	0
1		Candidatus_Arthromitus_sp._SFB-mouse-Japan	0	0	0	0	0	0	0	0	1	0	0	0	0	0	0	0	0	0	0	0	0	0	0	0	0	0	0	0	0	0	0	0	0
0		Candidatus_Arthromitus_sp._SFB-mouse-Yit	0	0	0	0	0	0	0	0	1	0	0	0	0	0	0	0	0	0	0	0	0	0	0	0	0	0	0	0	0	0	0	0	0
0		Candidatus_Arthromitus_sp._SFB-rat-Yit	0	0	0	0	0	0	0	0	1	0	0	0	0	0	0	0	0	0	0	0	0	0	0	0	0	0	0	0	0	0	0	0	0
1		Candidatus_Chloracidobacterium_thermophilum_B_chromosome_chromosome_1	0	0	0	0	0	0	1	1	1	0	0	0	0	0	0	0	0	0	0	0	4	0	0	0	0	0	0	0	0	0	3	0	0
1		Candidatus_Chloracidobacterium_thermophilum_B_chromosome_chromosome_2	0	0	0	0	0	0	1	0	0	0	0	0	0	0	0	0	0	0	0	0	2	0	0	0	0	0	0	0	0	0	1	0	0
1		Candidatus_Cloacamonas_acidaminovorans	0	0	3	0	0	0	3	0	0	0	3	0	0	0	0	0	0	0	0	0	0	2	0	0	0	0	0	0	0	0	0	0	0
1		Candidatus_Desulforudis_audaxviator_MP104C_chromosome	0	0	5	0	0	0	1	3	1	0	5	0	0	0	0	1	0	0	0	0	1	0	2	0	0	0	0	0	0	0	1	0	0
1		Candidatus_Hamiltonella_defensa_5AT_(Acyrthosiphon_pisum)	0	3	0	0	0	0	0	0	0	0	0	0	0	0	0	0	6	0	0	2	0	26	0	0	0	0	1	0	0	0	5	3	0
1		Candidatus_Koribacter_versatilis_Ellin345_chromosome	0	7	0	0	0	0	4	0	1	0	0	0	0	0	0	0	0	0	0	0	0	0	0	0	0	0	0	0	0	0	0	0	0
1		Candidatus_Liberibacter_solanacearum_CLso-ZC1_chromosome	0	0	0	0	0	0	0	0	0	0	0	0	0	0	0	0	0	0	0	0	0	1	0	0	0	0	0	0	0	0	0	0	0
1		Candidatus_Midichloria_mitochondrii_IricVA_chromosome	0	1	0	0	0	0	0	0	0	0	0	0	0	0	0	0	0	0	0	0	0	0	0	0	0	0	39	0	0	0	0	0	0
1		Candidatus_Nitrospira_defluvii	0	3	0	0	1	0	2	0	4	0	11	1	0	0	0	1	1	0	0	0	0	1	0	0	0	0	0	0	0	0	0	0	0
1		Candidatus_Phytoplasma_australiense	0	0	0	0	0	0	0	0	1	0	9	0	0	0	0	0	0	0	0	0	0	0	0	0	0	0	0	0	0	0	0	0	0
1		Candidatus_Phytoplasma_mali	0	0	0	0	0	0	0	0	1	0	1	0	0	0	0	0	0	0	0	0	0	0	0	0	0	0	0	0	0	0	0	0	0
1		Candidatus_Protochlamydia_amoebophila_UWE25_chromosome	4	0	0	0	0	0	1	0	0	0	6	0	0	0	0	0	4	0	0	0	0	7	0	0	0	0	20	0	0	0	0	2	0
1		Candidatus_Rickettsia_amblyommii_str._GAT-30V_chromosome	0	3	0	0	1	0	0	0	0	3	0	0	0	0	0	0	0	0	0	0	0	1	0	0	0	0	12	0	0	0	4	0	0
1		Candidatus_Solibacter_usitatus_Ellin6076_chromosome	0	20	1	0	0	0	4	0	8	0	34	0	0	0	0	0	0	0	0	3	0	3	1	0	2	5	0	0	1	2	0	0	0
1		Capnocytophaga_canimorsus_Cc5_chromosome	11	0	0	0	0	0	0	0	0	7	0	3	0	0	0	3	4	0	0	0	0	0	0	0	0	0	0	4	0	0	0	0	0
1		Carboxydothermus_hydrogenoformans_Z-2901_chromosome	0	5	0	0	0	0	2	0	3	0	0	0	0	0	0	0	0	0	0	0	0	0	0	0	0	0	0	0	0	1	0	0	0
1		Carnobacterium_sp._17-4_chromosome	0	0	0	0	0	0	0	0	1	0	0	0	0	0	0	0	0	0	0	0	0	0	0	0	0	0	0	0	0	0	0	0	0
1		Catenulispora_acidiphila_DSM_44928_chromosome	0	3	1	0	0	0	0	0	2	3	0	0	0	0	0	0	5	0	0	0	0	2	0	0	0	0	0	0	0	1	0	0	0
1		Caulobacter_crescentus_CB15_chromosome	0	6	2	0	0	0	1	0	0	0	7	1	0	0	0	0	4	0	0	1	0	0	0	0	0	0	0	0	0	0	0	0	0
0		Caulobacter_crescentus_NA1000_chromosome	0	5	2	0	0	0	1	0	0	0	7	1	0	0	0	0	5	0	0	1	0	0	0	0	0	0	0	0	0	0	0	0	0
1		Caulobacter_sp._K31_chromosome	0	9	1	0	1	0	1	0	4	0	16	0	0	0	0	0	4	0	0	0	0	8	0	0	0	0	0	0	0	0	0	0	0
1		Cellulomonas_fimi_ATCC_484_chromosome	0	0	0	0	0	0	0	0	1	0	0	1	5	0	0	0	0	0	0	0	0	0	0	0	0	0	0	0	0	0	0	0	0
1		Cellulomonas_flavigena_DSM_20109_chromosome	0	0	1	0	0	0	0	0	0	1	4	4	6	0	0	0	1	0	0	0	0	0	0	0	0	0	0	0	0	2	0	0	0
1		Cellulophaga_algicola_DSM_14237_chromosome	0	1	3	0	20	0	5	0	0	0	4	0	0	0	0	0	0	0	0	0	0	0	0	0	0	0	0	0	0	1	0	1	0
1		Cellvibrio_gilvus_ATCC_13127_chromosome	0	1	0	0	0	0	0	0	0	1	3	0	6	0	0	0	0	0	0	0	0	0	0	0	0	0	0	0	0	1	0	0	0
1		Cellvibrio_japonicus_Ueda107_chromosome	0	1	2	0	0	0	0	0	0	0	10	0	0	0	13	0	1	0	0	0	0	0	12	0	0	0	0	0	0	0	0	1	1
1		Chitinophaga_pinensis_DSM_2588_chromosome	0	0	0	0	0	0	0	0	1	0	14	0	0	0	9	0	0	0	0	0	0	0	0	0	0	0	0	0	0	0	0	0	0
1		Chlorobaculum_parvum_NCIB_8327_chromosome	0	0	0	0	0	0	2	0	0	0	0	0	0	0	0	0	0	0	0	0	0	0	0	0	0	0	0	0	0	0	0	0	0
1		Chlorobium_chlorochromatii_CaD3_chromosome	0	1	0	0	0	0	4	0	0	0	0	0	0	0	0	0	0	0	0	0	0	0	0	1	0	0	0	0	0	14	1	0	0
1		Chlorobium_limicola_DSM_245_chromosome	0	0	0	0	0	0	5	0	5	0	7	0	0	0	0	9	0	0	0	0	0	3	0	0	0	0	0	0	0	0	0	0	0
1		Chlorobium_luteolum_DSM_273_chromosome	0	0	0	2	0	0	0	0	1	0	1	0	0	0	0	0	0	0	0	0	0	0	0	0	0	0	0	0	0	0	0	0	0
1		Chlorobium_phaeobacteroides_BS1_chromosome	0	0	0	26	0	0	6	0	4	0	4	0	0	0	2	12	0	0	0	0	0	1	0	0	0	0	0	0	2	1	0	0	0
0		Chlorobium_phaeobacteroides_DSM_266_chromosome	0	3	0	8	0	0	18	0	27	1	4	0	0	0	2	1	2	0	0	0	0	10	0	0	0	0	0	0	11	10	1	0	0
1		Chlorobium_phaeovibrioides_DSM_265_chromosome	0	4	0	0	0	0	2	0	0	0	4	0	0	0	0	0	0	0	0	0	0	0	0	0	0	0	0	0	0	3	0	0	0
1		Chlorobium_tepidum_TLS_chromosome	0	0	0	0	0	0	0	0	0	1	0	0	0	0	0	0	0	0	0	0	0	0	0	0	0	0	0	0	0	4	0	0	0
1		Chloroflexus_aggregans_DSM_9485_chromosome	0	1	0	0	1	0	6	7	1	0	0	0	0	0	0	0	0	0	0	0	0	0	0	0	0	0	1	0	0	0	0	0	0
1		Chloroflexus_aurantiacus_J-10-fl_chromosome	0	0	0	0	0	0	1	0	1	0	0	0	0	0	0	0	13	0	0	0	0	0	0	0	3	0	0	0	0	0	0	0	0
1		Chloroflexus_sp._Y-400-fl_chromosome	0	0	0	0	0	0	1	0	1	0	0	0	0	0	0	0	13	0	0	0	0	0	0	0	3	0	0	0	0	0	0	0	0
1		Chloroherpeton_thalassium_ATCC_35110_chromosome	0	0	0	0	0	0	0	0	0	0	0	0	0	0	0	0	0	0	0	0	0	0	0	0	0	0	0	3	0	0	0	0	0
1		Chromobacterium_violaceum_ATCC_12472_chromosome	0	0	0	0	0	0	2	0	0	1	5	0	0	0	0	0	2	2	0	0	0	0	0	0	0	0	0	0	0	0	0	0	0
1		Chromohalobacter_salexigens_DSM_3043_chromosome	0	0	0	0	0	0	0	0	0	0	0	0	0	0	0	0	0	0	0	0	0	0	0	0	0	0	0	0	0	0	1	0	0
1		Citrobacter_koseri_ATCC_BAA-895_chromosome	0	0	0	0	0	0	0	0	1	0	1	0	0	0	0	0	0	0	0	0	0	0	0	0	0	0	0	0	0	0	2	0	0
1		Citrobacter_rodentium_ICC168	0	18	0	0	0	0	1	0	1	0	8	0	0	13	0	0	0	12	0	0	0	0	22	0	0	0	0	0	0	1	5	0	0
1		Clavibacter_michiganensis_subsp._michiganensis_NCPPB_382_chromosome	0	0	0	0	0	0	0	0	0	0	1	0	1	0	0	0	0	0	0	0	0	0	0	0	0	0	0	0	0	0	0	0	0
0		Clavibacter_michiganensis_subsp._sepedonicus_chromosome	0	0	0	0	0	0	0	0	0	0	0	8	89	0	0	0	0	0	0	0	0	0	0	0	0	0	0	0	0	0	0	0	0
1		Clostridiales_genomosp._BVAB3_str._UPII9-5_chromosome	0	0	0	0	0	0	0	2	1	1	2	0	0	0	0	0	0	0	0	0	0	0	0	0	0	0	0	0	0	0	0	0	0
1		Clostridium_acetobutylicum_ATCC_824_chromosome	0	0	1	0	2	0	1	0	2	1	0	0	0	0	0	0	0	0	0	0	0	0	0	0	0	0	0	0	0	0	0	0	0
0		Clostridium_acetobutylicum_DSM_1731_chromosome	0	0	1	0	2	0	1	0	2	1	0	0	0	0	0	0	0	0	0	0	0	0	0	0	0	0	0	0	0	0	0	0	0
0		Clostridium_acetobutylicum_EA_2018_chromosome	0	0	1	0	2	0	1	0	2	1	0	0	0	0	0	0	0	0	0	0	0	0	0	0	0	0	0	0	0	0	0	0	0
1		Clostridium_acidurici_9a_chromosome	0	0	1	0	0	0	3	0	1	1	2	0	0	0	0	0	0	0	0	0	3	0	0	0	0	0	0	0	0	0	0	0	0
1		Clostridium_beijerinckii_NCIMB_8052_chromosome	0	6	0	0	0	0	0	0	6	1	3	0	0	0	0	9	0	0	0	0	0	4	0	0	0	1	0	0	0	0	0	0	0
1		Clostridium_botulinum_A_str._ATCC_19397_chromosome	0	0	0	0	0	0	0	0	4	0	1	0	0	0	0	0	0	0	0	0	0	0	0	0	0	0	0	0	0	0	1	0	0
0		Clostridium_botulinum_A_str._ATCC_3502_chromosome	0	0	0	0	0	0	0	0	5	0	1	0	0	0	0	1	0	0	0	0	0	0	0	0	0	0	0	0	0	0	1	0	0
0		Clostridium_botulinum_A_str._Hall_chromosome	0	0	0	0	0	0	0	0	3	0	2	0	0	0	0	0	0	0	0	0	0	0	0	0	0	0	0	0	0	0	1	0	0
0		Clostridium_botulinum_A2_str._Kyoto_chromosome	0	0	0	0	0	0	0	0	4	1	1	0	0	0	0	0	0	0	0	0	0	0	0	0	0	0	0	0	0	0	0	0	0
0		Clostridium_botulinum_A3_str._Loch_Maree_chromosome	0	0	0	0	0	0	0	0	3	1	1	0	0	0	0	0	0	0	0	0	0	0	0	0	0	0	0	0	0	0	0	0	0
0		Clostridium_botulinum_B_str._Eklund_17B_chromosome	0	0	0	0	0	0	0	0	1	0	0	0	0	0	0	0	0	0	0	0	0	0	0	0	0	0	0	0	0	0	1	0	0
0		Clostridium_botulinum_B1_str._Okra_chromosome	0	0	0	0	0	0	0	0	4	2	1	0	0	0	0	0	0	0	0	0	0	0	0	0	0	0	0	0	0	0	0	0	0
0		Clostridium_botulinum_Ba4_str._657_chromosome	0	0	0	0	0	0	0	0	6	0	8	0	0	0	0	0	0	0	0	0	0	0	0	0	0	0	0	0	0	0	1	0	0
0		Clostridium_botulinum_BKT015925_chromosome	0	0	15	0	0	0	0	0	9	5	0	0	0	0	0	2	0	0	0	23	0	0	0	0	0	0	0	0	0	0	0	0	0
0		Clostridium_botulinum_E3_str._Alaska_E43_chromosome	0	0	0	0	0	0	0	0	1	0	0	0	0	0	0	1	0	0	0	0	0	0	0	0	0	0	0	0	0	0	1	0	0
0		Clostridium_botulinum_F_str._230613_chromosome	0	0	0	0	0	0	0	0	3	0	1	0	0	0	0	1	0	0	0	0	0	0	0	0	0	0	0	0	0	0	0	0	0
0		Clostridium_botulinum_F_str._Langeland_chromosome	0	0	0	0	0	0	0	0	3	0	1	0	0	0	0	0	0	0	0	0	0	0	0	0	0	0	0	0	0	0	0	0	0
0		Clostridium_botulinum_H04402_065	0	0	1	0	0	0	0	0	3	1	6	0	0	0	0	1	0	0	0	0	0	0	0	0	0	0	0	0	0	0	1	0	0
1		Clostridium_cellulolyticum_H10_chromosome	0	10	0	0	0	0	10	0	1	3	53	0	0	0	0	0	0	0	0	0	0	0	4	0	0	0	0	0	0	0	0	0	0
1		Clostridium_cellulovorans_743B_chromosome	0	0	0	0	0	0	13	0	1	2	6	6	0	0	0	2	0	0	0	0	0	0	0	0	0	0	29	0	0	0	2	0	0
1		Clostridium_clariflavum_DSM_19732_chromosome	0	19	16	0	0	0	10	0	16	27	10	13	0	0	0	2	0	0	0	2	0	0	10	0	14	1	0	1	0	0	0	0	3
1		Clostridium_difficile_630_chromosome	0	0	0	0	0	0	1	3	2	0	0	0	0	0	0	0	0	0	0	0	0	0	0	0	0	0	0	0	0	0	1	0	0
0		Clostridium_difficile_BI1	0	0	1	0	0	0	2	6	1	3	6	0	0	0	0	0	0	0	0	0	0	0	0	0	0	0	0	0	0	0	1	0	0
0		Clostridium_difficile_CD196_chromosome	0	0	1	0	0	0	0	0	1	2	5	0	0	0	0	0	0	0	0	0	0	0	0	0	0	0	0	0	0	0	1	0	0
0		Clostridium_difficile_R20291_chromosome	0	0	1	0	0	0	0	0	2	2	5	0	0	0	0	0	0	0	0	0	0	0	0	0	0	0	0	0	0	0	1	0	0
1		Clostridium_kluyveri_DSM_555_chromosome	0	7	2	0	0	0	2	0	1	6	10	1	0	0	0	2	0	0	0	2	0	0	0	0	0	0	1	0	0	1	3	0	0
0		Clostridium_kluyveri_NBRC_12016	0	7	1	0	0	0	2	0	1	5	10	2	0	0	0	3	0	0	0	2	0	0	0	0	0	0	1	0	0	1	3	0	0
1		Clostridium_lentocellum_DSM_5427_chromosome	0	2	4	0	0	0	1	0	5	0	13	1	0	0	0	0	0	0	0	0	0	6	0	0	0	0	0	0	0	4	0	0	0
1		Clostridium_ljungdahlii_DSM_13528_chromosome	0	5	0	0	0	0	0	0	2	0	1	0	0	0	0	0	0	0	0	0	0	0	2	0	0	0	2	0	0	0	0	0	0
1		Clostridium_novyi_NT_chromosome	0	0	26	0	0	0	0	0	1	1	0	0	0	0	0	2	0	0	0	0	0	0	0	0	0	0	0	0	0	0	0	0	0
0		Clostridium_perfringens_ATCC_13124_chromosome	0	0	0	0	0	0	0	0	1	0	0	0	0	0	0	0	0	0	0	0	0	0	0	0	0	0	0	0	0	0	0	0	0
0		Clostridium_perfringens_SM101_chromosome	0	0	3	0	0	0	2	12	1	1	2	14	0	0	0	3	0	0	0	12	0	0	0	0	0	0	0	0	0	0	0	0	0
1		Clostridium_perfringens_str._13	0	0	0	0	0	0	2	1	1	0	0	0	0	0	0	0	0	0	0	0	0	0	0	0	0	0	0	0	0	0	0	0	0
1		Clostridium_phytofermentans_ISDg_chromosome	0	0	1	0	1	0	0	0	1	0	4	3	0	0	0	0	0	0	0	0	0	0	0	0	0	0	0	0	0	11	0	0	0
1		Clostridium_saccharolyticum_WM1_chromosome	0	1	0	0	0	0	5	0	2	0	6	4	0	0	0	0	0	0	0	0	0	0	2	0	0	0	0	0	0	0	0	0	0
1		Clostridium_sp._BNL1100_chromosome	0	0	5	0	0	0	0	0	2	0	4	0	0	0	0	0	0	0	0	0	0	0	0	0	0	0	0	0	0	0	0	0	0
1		Clostridium_sp._SY8519	0	2	3	0	0	0	0	0	2	12	9	0	0	0	0	0	0	0	0	0	0	0	0	0	0	2	0	0	0	0	0	0	0
1		Clostridium_sticklandii_DSM_519_chromosome	0	1	0	0	0	0	0	0	5	0	0	2	0	0	0	0	0	0	0	0	1	0	0	0	0	0	0	0	0	0	0	0	0
1		Clostridium_tetani_E88_chromosome	0	0	0	0	0	0	6	0	1	0	10	0	0	0	0	1	0	0	0	1	0	0	0	0	1	0	0	0	0	0	0	0	0
1		Clostridium_thermocellum_ATCC_27405_chromosome	0	10	0	0	0	0	2	0	10	26	17	27	0	0	0	0	0	0	0	0	0	0	1	0	0	0	7	0	0	0	0	0	2
0		Clostridium_thermocellum_DSM_1313_chromosome	0	1	0	0	0	0	11	0	2	16	9	1	0	0	0	0	0	0	0	0	0	0	0	0	0	0	5	0	0	0	0	0	0
1		Collimonas_fungivorans_Ter331_chromosome	0	0	2	0	0	0	2	0	0	0	2	0	0	0	0	0	8	0	0	0	0	0	0	0	0	0	0	0	0	0	0	0	0
1		Colwellia_psychrerythraea_34H_chromosome	0	8	1	0	0	0	3	0	0	0	8	0	0	0	0	0	0	0	0	0	0	0	0	0	0	1	0	0	0	0	0	0	0
1		Comamonas_testosteroni_CNB-2_chromosome	0	4	0	0	0	0	1	0	8	0	7	1	0	0	0	0	3	10	0	0	0	0	0	0	0	0	0	0	0	1	0	1	0
1		Conexibacter_woesei_DSM_14684_chromosome	0	0	0	0	0	0	0	0	1	1	0	0	3	0	0	0	0	0	0	0	0	0	0	0	0	0	0	0	0	0	0	0	0
1		Coprothermobacter_proteolyticus_DSM_5265_chromosome	0	2	0	0	0	0	0	0	0	0	0	0	0	0	0	0	0	0	0	0	0	0	0	0	0	0	0	0	0	0	0	0	0
1		Coraliomargarita_akajimensis_DSM_45221_chromosome	0	4	0	0	0	0	2	0	0	0	0	0	0	0	0	0	0	0	0	0	0	0	0	0	0	0	0	0	0	0	0	0	0
1		Corallococcus_coralloides_DSM_2259_chromosome	0	0	6	0	0	0	0	0	1	0	2	1	0	0	0	1	9	0	0	0	0	5	0	0	5	1	0	0	0	0	0	0	0
1		Corynebacterium_aurimucosum_ATCC_700975	0	3	0	0	0	0	0	0	5	6	26	0	0	0	0	0	0	0	0	0	0	0	0	0	0	0	0	0	0	0	0	0	0
1		Corynebacterium_diphtheriae_241_chromosome	0	4	0	0	0	0	0	0	0	17	16	1	0	0	0	0	0	0	0	0	0	0	0	0	0	0	0	0	0	1	0	0	0
0		Corynebacterium_diphtheriae_31A_chromosome	0	7	0	0	0	0	0	0	0	9	10	8	0	0	0	0	0	0	0	2	0	0	0	0	0	0	0	0	0	1	0	0	0
0		Corynebacterium_diphtheriae_BH8_chromosome	0	3	0	0	0	0	0	0	0	9	15	7	1	0	0	0	0	0	0	6	0	0	0	0	0	0	0	0	0	0	0	0	0
0		Corynebacterium_diphtheriae_C7_(beta)_chromosome	0	2	0	0	0	0	0	0	0	10	14	5	0	0	0	0	0	0	0	1	0	0	0	0	0	0	0	0	0	0	0	0	0
0		Corynebacterium_diphtheriae_CDCE_8392_chromosome	0	4	0	0	0	0	0	0	0	4	14	5	0	0	0	0	0	0	0	0	0	0	0	0	0	0	0	0	0	0	0	0	0
0		Corynebacterium_diphtheriae_HC01_chromosome	0	4	0	0	0	0	0	0	0	17	16	1	0	0	0	0	0	0	0	0	0	0	0	0	0	0	0	0	0	1	0	0	0
0		Corynebacterium_diphtheriae_HC02_chromosome	0	10	0	0	0	0	0	0	0	8	11	2	0	0	0	0	0	0	0	2	0	0	0	0	0	0	0	0	0	0	0	0	0
0		Corynebacterium_diphtheriae_HC03_chromosome	0	10	0	0	0	0	0	0	0	6	19	4	0	0	0	0	0	0	0	0	0	0	0	0	0	0	0	0	0	1	0	0	0
0		Corynebacterium_diphtheriae_HC04_chromosome	0	15	0	0	0	0	0	0	0	7	10	6	0	0	0	0	0	0	0	2	0	0	0	0	0	0	0	0	0	1	0	0	0
0		Corynebacterium_diphtheriae_INCA_402_chromosome	0	1	0	0	0	0	0	0	0	8	16	4	0	0	0	0	0	0	0	0	0	0	0	0	0	0	0	0	0	0	0	0	0
0		Corynebacterium_diphtheriae_NCTC_13129_chromosome	0	2	0	0	0	0	0	0	0	1	9	1	0	0	0	0	0	0	0	2	0	0	0	0	0	0	0	0	0	0	0	0	0
0		Corynebacterium_diphtheriae_PW8_chromosome	0	11	0	0	0	0	0	0	0	10	6	3	0	0	0	0	0	0	0	1	0	0	0	0	0	0	0	0	0	0	0	0	0
0		Corynebacterium_diphtheriae_VA01_chromosome	0	7	0	0	0	0	0	0	0	12	11	3	0	0	0	0	0	0	0	0	0	0	0	0	0	0	0	0	0	0	0	0	0
1		Corynebacterium_efficiens_YS-314_chromosome	0	3	4	4	0	0	0	0	8	15	20	0	0	9	0	0	0	0	0	2	0	2	0	0	2	0	0	0	0	3	0	0	0
1		Corynebacterium_glutamicum_ATCC_13032_uid57905	0	1	0	0	0	0	0	0	0	0	2	3	0	0	0	0	2	0	0	5	0	1	0	0	0	0	0	0	0	6	0	0	0
0		Corynebacterium_glutamicum_ATCC_13032_uid61611	0	1	0	0	0	0	0	0	0	0	2	5	0	0	0	0	1	0	0	6	0	1	0	0	0	0	0	0	0	8	0	0	0
0		Corynebacterium_glutamicum_R_chromosome	0	0	0	1	0	0	0	0	0	0	4	0	0	0	0	0	3	0	0	9	0	1	0	0	0	0	0	0	0	0	0	0	0
1		Corynebacterium_jeikeium_K411_chromosome	0	9	0	0	0	0	0	0	0	23	26	6	2	0	0	0	0	0	0	0	0	0	0	0	0	0	0	0	0	0	0	0	0
0		Corynebacterium_pseudotuberculosis_267_chromosome	0	0	0	0	0	0	0	0	0	2	0	0	0	0	0	0	0	0	0	0	0	0	0	0	0	0	0	0	0	0	0	0	0
0		Corynebacterium_pseudotuberculosis_CIP_52.97_chromosome	0	3	0	0	0	0	0	0	0	0	0	0	0	0	0	0	0	0	0	0	0	0	0	0	0	0	0	0	0	0	0	0	0
0		Corynebacterium_pseudotuberculosis_FRC41_chromosome	0	0	0	0	0	0	0	0	0	2	0	0	0	0	0	0	0	0	0	0	0	0	0	0	0	0	0	0	0	0	0	0	0
1		Corynebacterium_resistens_DSM_45100_chromosome	0	6	0	0	0	0	0	0	0	4	13	4	0	0	0	0	2	0	0	7	0	0	0	0	0	0	0	0	0	0	0	0	0
1		Corynebacterium_ulcerans_0102	0	0	0	0	0	0	0	0	0	1	0	0	0	0	0	0	0	0	0	0	0	0	0	0	0	0	0	0	0	2	0	0	0
0		Corynebacterium_ulcerans_809_chromosome	0	1	0	0	0	0	0	0	0	0	1	0	0	0	0	0	0	0	0	0	0	0	0	0	0	0	0	0	0	0	0	0	0
0		Corynebacterium_ulcerans_BR-AD22_chromosome	0	1	0	0	0	0	0	0	0	0	0	0	0	0	0	0	0	0	0	0	0	0	0	0	0	0	0	0	0	0	0	0	0
1		Corynebacterium_urealyticum_DSM_7109_chromosome	0	0	0	0	0	0	0	0	0	11	10	4	1	0	0	0	0	0	0	4	0	0	0	0	0	0	0	0	0	0	0	1	0
1		Corynebacterium_variabile_DSM_44702_chromosome	0	5	0	0	0	0	0	0	5	19	10	0	4	1	0	0	8	0	0	1	0	0	0	0	0	0	0	1	0	26	0	0	0
1		Coxiella_burnetii_CbuG_Q212_chromosome	0	28	0	0	0	0	2	0	0	0	0	0	0	0	0	0	0	0	0	0	0	0	0	0	0	0	0	4	0	0	3	0	0
0		Coxiella_burnetii_CbuK_Q154_chromosome	0	25	0	0	0	0	2	0	0	0	1	4	0	0	0	0	0	0	0	0	0	0	0	0	0	0	0	3	0	0	4	0	0
0		Coxiella_burnetii_Dugway_5J108-111_chromosome	0	5	0	0	0	0	2	0	0	0	0	5	0	0	0	0	0	0	0	0	0	0	0	0	0	0	0	0	0	0	4	0	0
0		Coxiella_burnetii_RSA_331_chromosome	0	43	0	0	0	0	0	0	0	0	0	0	0	0	0	0	0	0	0	0	0	0	0	0	0	0	0	3	0	0	3	0	0
0		Coxiella_burnetii_RSA_493_chromosome	0	20	0	0	0	0	0	0	0	0	0	5	0	0	0	0	0	0	0	0	0	0	0	0	0	0	0	3	0	0	4	0	0
1		Croceibacter_atlanticus_HTCC2559_chromosome	0	0	0	0	0	0	0	0	0	0	1	0	0	0	0	0	0	0	0	0	0	0	0	0	0	0	0	0	0	0	0	0	0
1		Cronobacter_sakazakii_ATCC_BAA-894_chromosome	0	0	0	0	0	0	1	0	1	0	1	0	0	0	0	0	0	0	0	0	0	0	0	0	0	0	0	0	0	0	0	0	1
0		Cronobacter_sakazakii_ES15_chromosome	0	0	0	0	0	0	1	0	1	0	2	0	0	0	0	0	0	0	0	0	0	0	0	0	0	0	0	0	0	0	0	0	0
1		Cronobacter_turicensis_z3032	0	0	0	0	0	0	0	0	1	0	2	0	0	0	0	0	0	0	0	0	0	0	0	0	0	0	0	0	0	0	0	0	0
1		Cryptobacterium_curtum_DSM_15641_chromosome	0	0	0	0	0	0	0	0	1	0	0	0	0	0	0	0	0	0	0	0	0	0	0	0	0	0	0	0	0	0	0	0	0
1		Cupriavidus_metallidurans_CH34_chromosome	0	1	0	0	0	0	1	0	3	4	7	4	0	1	0	2	1	0	0	2	0	0	0	0	0	0	0	0	0	1	0	3	0
1		Cupriavidus_necator_N-1_chromosome_chromosome_1	0	3	0	0	0	0	4	5	0	3	1	0	0	0	0	0	0	0	0	0	0	0	0	0	0	0	0	0	0	0	0	0	0
1		Cupriavidus_necator_N-1_chromosome_chromosome_2	0	7	0	0	0	0	0	3	0	6	4	1	0	1	0	1	0	0	0	0	0	2	0	0	0	0	0	0	0	0	0	0	0
1		Cupriavidus_taiwanensis_LMG_19424_chromosome_1	0	0	0	0	0	0	1	0	0	2	0	0	0	0	0	0	0	0	0	0	0	0	0	0	0	0	0	0	0	1	0	0	0
1		Cupriavidus_taiwanensis_LMG_19424_chromosome_chromosome_2	0	6	0	0	0	0	0	0	0	1	0	0	0	0	0	0	0	0	0	0	0	0	0	0	0	0	0	0	0	0	0	0	0
1		Cyanothece_sp._ATCC_51142_chromosome_chromosome_circular	0	0	0	2	0	0	1	3	0	0	0	0	0	0	0	0	0	0	15	0	0	21	0	0	1	0	3	5	0	4	2	0	0
0		Cyanothece_sp._ATCC_51142_chromosome_chromosome_linear	0	0	0	0	0	0	1	0	0	0	1	0	0	0	0	1	0	0	5	0	0	1	0	0	2	0	0	3	0	0	3	3	0
1		Cyanothece_sp._PCC_7424_chromosome	3	0	0	1	0	0	8	6	0	0	0	0	0	0	0	0	0	0	3	0	3	3	0	0	0	0	0	1	0	5	1	0	1
1		Cyanothece_sp._PCC_7425_chromosome	0	0	0	0	0	0	0	0	6	2	0	0	0	0	0	0	12	0	4	0	0	16	0	21	0	0	0	6	0	0	11	0	1
1		Cyanothece_sp._PCC_7822_chromosome	0	0	0	0	0	0	2	3	0	0	0	0	0	0	0	0	4	0	0	0	1	0	0	0	2	0	0	0	0	0	4	0	0
1		Cyanothece_sp._PCC_8801_chromosome	0	0	0	0	0	0	4	6	0	0	0	0	0	0	0	1	0	0	6	0	1	5	0	0	1	0	0	0	0	4	4	0	2
1		Cyanothece_sp._PCC_8802_chromosome	0	2	1	0	0	0	3	3	0	0	0	0	0	0	0	0	0	0	4	0	2	6	0	0	2	0	0	0	0	0	5	0	1
1		Cyclobacterium_marinum_DSM_745_chromosome	0	7	6	0	0	0	4	0	1	0	0	0	0	0	5	0	0	0	0	0	0	0	3	0	0	4	2	0	0	0	0	0	0
1		Cycloclasticus_sp._P1_chromosome	0	0	0	0	0	0	2	0	0	0	0	0	0	0	0	0	0	0	0	0	0	0	1	0	0	1	0	0	0	0	0	0	0
1		Cytophaga_hutchinsonii_ATCC_33406_chromosome	0	0	0	0	1	0	8	0	0	0	1	0	0	0	0	0	0	0	0	0	0	0	0	0	0	0	0	0	0	0	0	0	0
1		Dechloromonas_aromatica_RCB	0	3	2	0	0	0	0	0	0	0	5	2	0	0	1	1	0	0	0	0	0	0	0	0	0	0	0	0	0	0	0	0	0
1		Dechlorosoma_suillum_PS_chromosome	0	3	0	0	3	0	0	0	6	0	0	3	0	0	0	0	0	0	0	0	0	0	0	0	0	0	0	0	0	0	0	3	0
1		Deferribacter_desulfuricans_SSM1	0	0	0	0	0	0	0	0	1	4	0	0	0	0	0	2	0	0	0	0	0	0	0	0	0	0	0	0	0	0	0	0	0
1		Dehalobacter_sp._DCA_chromosome	0	8	5	0	0	0	0	0	2	0	16	2	0	0	0	5	0	0	0	0	0	0	0	0	0	0	0	0	0	0	0	0	0
1		Dehalococcoides_ethenogenes_195	0	0	0	0	0	0	0	0	0	1	1	0	0	0	0	0	0	0	0	0	0	0	0	0	0	0	0	0	0	0	0	0	0
1		Dehalococcoides_sp._BAV1_chromosome	0	0	0	0	0	0	0	0	0	0	8	0	0	0	0	0	0	0	0	1	0	0	0	0	0	0	0	0	0	0	0	0	0
1		Dehalococcoides_sp._CBDB1_chromosome	0	0	0	0	0	0	0	0	0	0	2	0	0	0	0	0	0	0	0	0	0	0	0	0	0	0	0	0	0	0	0	0	0
1		Dehalococcoides_sp._GT_chromosome	0	0	0	0	0	0	0	0	0	0	2	0	0	0	0	0	0	0	0	0	0	0	0	0	0	0	0	0	0	0	0	0	0
1		Dehalococcoides_sp._VS_chromosome	0	0	0	0	0	0	0	0	0	0	5	0	0	0	0	0	0	0	0	0	0	0	0	0	0	0	0	0	0	0	0	0	0
1		Dehalogenimonas_lykanthroporepellens_BL-DC-9_chromosome	0	2	4	0	0	0	0	0	0	24	12	0	0	0	0	11	0	0	0	1	0	0	0	0	0	0	0	0	0	2	0	0	0
1		Deinococcus_deserti_VCD115_chromosome	0	0	0	0	0	0	0	0	0	0	2	0	0	0	0	0	0	0	3	0	0	1	0	0	0	0	0	0	0	0	0	0	0
1		Deinococcus_geothermalis_DSM_11300	4	0	0	0	0	0	0	1	0	0	0	0	0	0	0	0	4	0	4	0	0	0	0	4	1	0	1	0	0	0	0	2	0
1		Deinococcus_gobiensis_I-0_chromosome	0	0	0	0	0	0	0	0	0	0	0	0	0	0	0	0	0	0	0	0	0	0	0	0	0	0	0	0	0	0	0	0	0
1		Deinococcus_maricopensis_DSM_21211_chromosome	0	0	0	0	0	0	0	0	0	0	0	0	0	0	0	0	2	0	0	0	0	0	0	0	0	0	0	0	0	0	0	0	0
1		Deinococcus_proteolyticus_MRP_chromosome	0	0	0	0	0	0	0	0	0	0	0	0	0	0	0	0	1	0	0	0	0	2	0	0	0	0	2	0	0	0	0	0	0
1		Deinococcus_radiodurans_R1_chromosome_chromosome_1	0	0	0	0	0	0	1	8	0	0	0	0	0	0	0	0	1	0	0	0	0	2	0	0	1	0	0	0	0	0	0	0	0
1		Deinococcus_radiodurans_R1_chromosome_chromosome_2	0	0	0	0	0	0	0	0	0	0	1	0	0	0	0	0	0	0	0	0	0	0	0	0	0	0	0	0	0	0	0	0	0
1		Delftia_acidovorans_SPH-1_chromosome	0	0	0	0	0	0	1	0	0	0	10	1	0	0	0	0	10	0	0	0	0	0	2	0	0	0	0	0	0	0	0	1	0
1		Delftia_sp._Cs1-4_chromosome	0	2	1	0	0	0	1	0	3	4	3	0	0	0	0	2	1	0	0	0	0	0	1	1	0	0	0	0	0	0	0	0	0
1		Denitrovibrio_acetiphilus_DSM_12809_chromosome	0	0	0	0	0	0	1	0	18	17	17	0	0	0	0	0	6	0	0	0	0	0	0	0	14	0	0	0	0	2	0	0	2
1		Desulfarculus_baarsii_DSM_2075_chromosome	0	0	0	0	0	0	0	0	0	0	8	0	0	0	0	0	0	0	0	0	0	0	0	0	0	0	0	0	0	0	0	0	0
1		Desulfatibacillum_alkenivorans_AK-01_chromosome	0	13	2	0	1	0	14	0	0	0	1	0	0	0	4	0	0	0	0	0	0	1	9	0	4	0	0	0	0	1	0	0	0
1		Desulfitobacterium_dehalogenans_ATCC_51507_chromosome	0	7	4	0	0	0	0	0	1	5	1	1	0	0	0	0	0	0	0	0	0	0	0	0	0	0	0	0	0	0	0	0	1
1		Desulfitobacterium_hafniense_DCB-2_chromosome	0	11	1	0	0	0	2	1	1	0	4	1	0	0	0	10	0	0	0	0	0	0	0	0	0	0	0	0	0	0	3	0	0
0		Desulfitobacterium_hafniense_Y51	0	13	1	0	0	0	3	1	4	5	7	0	0	0	0	1	0	0	0	0	0	0	1	0	0	0	0	0	0	0	1	0	0
1		Desulfobacca_acetoxidans_DSM_11109_chromosome	0	0	0	0	0	0	4	0	2	0	0	0	0	0	0	1	0	0	0	0	0	0	0	0	3	0	0	0	0	0	0	0	0
1		Desulfobacterium_autotrophicum_HRM2_chromosome	0	8	0	0	0	5	3	0	5	0	5	0	0	0	0	0	0	0	0	0	0	0	4	0	2	10	0	0	1	0	1	0	0
1		Desulfobacula_toluolica_Tol2	0	7	1	1	6	2	1	0	8	1	15	0	0	0	0	0	0	0	0	0	0	2	14	0	0	10	0	1	0	1	5	4	0
1		Desulfobulbus_propionicus_DSM_2032_chromosome	0	0	0	3	0	0	5	0	2	0	4	0	0	0	0	7	0	0	0	0	0	1	0	0	0	0	0	0	0	0	0	1	0
1		Desulfococcus_oleovorans_Hxd3_chromosome	0	3	0	0	0	0	4	0	0	0	1	0	0	0	0	9	0	0	0	0	0	0	0	0	0	0	0	0	0	0	0	0	0
1		Desulfohalobium_retbaense_DSM_5692_chromosome	0	5	0	0	0	0	2	0	4	0	1	0	0	0	0	3	0	0	0	0	0	0	2	0	0	0	0	0	0	10	0	0	0
1		Desulfomicrobium_baculatum_DSM_4028	0	5	0	0	1	0	1	0	0	0	10	0	0	0	0	0	0	0	0	0	0	0	0	0	0	0	0	0	0	1	0	0	0
1		Desulfomonile_tiedjei_DSM_6799_chromosome	0	20	18	0	0	0	6	0	0	0	0	0	0	0	0	0	0	0	0	0	0	0	0	0	17	0	0	0	0	0	0	0	0
1		Desulfosporosinus_acidiphilus_SJ4_chromosome	0	17	7	0	0	0	1	0	3	0	0	0	0	0	0	23	0	0	0	0	0	0	1	0	0	0	0	0	0	0	0	0	0
1		Desulfosporosinus_meridiei_DSM_13257_chromosome	0	1	6	0	0	0	1	0	1	1	2	0	0	0	0	0	0	0	0	0	0	0	0	0	0	1	0	0	0	0	0	0	1
1		Desulfosporosinus_orientis_DSM_765_chromosome	0	6	0	0	0	0	0	0	14	0	0	5	0	0	0	0	0	0	0	0	0	0	0	0	0	2	0	0	0	0	0	0	0
1		Desulfotalea_psychrophila_LSv54	1	0	0	0	0	0	0	0	0	0	2	0	0	0	0	0	0	0	0	0	0	0	0	0	0	0	0	0	0	0	0	0	0
1		Desulfotomaculum_acetoxidans_DSM_771_chromosome	0	9	2	0	0	6	6	7	8	0	2	1	0	0	0	0	0	0	0	0	5	33	1	0	0	0	0	0	0	1	8	0	0
1		Desulfotomaculum_carboxydivorans_CO-1-SRB_chromosome	0	4	0	8	0	0	1	0	9	7	1	2	0	0	0	8	0	0	0	0	7	0	2	0	0	0	0	0	0	0	0	0	0
1		Desulfotomaculum_kuznetsovii_DSM_6115_chromosome	0	5	2	0	0	0	0	1	5	2	3	0	0	0	0	1	0	0	0	0	10	0	3	0	0	0	0	0	0	0	12	0	0
1		Desulfotomaculum_reducens_MI-1_chromosome	0	14	0	11	0	0	0	1	8	1	8	0	0	0	7	2	0	0	0	0	0	0	0	0	0	0	0	0	0	1	1	1	0
1		Desulfotomaculum_ruminis_DSM_2154_chromosome	0	6	3	0	0	0	2	0	2	0	17	0	0	0	0	0	0	0	0	0	0	0	0	0	0	0	0	0	0	0	0	0	0
1		Desulfovibrio_aespoeensis_Aspo-2_chromosome	0	7	0	0	16	0	0	0	0	0	18	0	0	0	0	1	0	0	0	0	0	0	0	0	0	0	0	2	0	2	0	0	1
1		Desulfovibrio_africanus_str._Walvis_Bay_chromosome	0	4	0	0	1	0	0	0	0	0	0	0	0	0	0	0	27	0	0	0	0	3	0	0	0	0	0	0	0	0	0	0	0
1		Desulfovibrio_alaskensis_G20_chromosome	0	0	1	0	1	0	1	0	2	0	19	0	0	0	0	8	0	0	0	0	0	0	0	0	0	0	0	0	0	1	0	0	0
0		Desulfovibrio_desulfuricans_ND132_chromosome	0	0	0	0	3	0	0	0	0	0	0	0	0	0	0	0	0	0	0	0	0	0	0	0	0	0	0	0	0	0	0	0	0
1		Desulfovibrio_desulfuricans_subsp._desulfuricans_str._ATCC_27774_chromosome	0	0	0	0	0	0	0	0	0	0	6	0	1	0	0	0	1	0	0	0	0	0	0	0	0	0	0	0	0	0	0	0	0
1		Desulfovibrio_magneticus_RS-1	0	13	0	0	1	0	2	0	4	3	4	0	0	0	1	13	4	0	0	0	0	1	9	0	0	0	0	0	0	0	0	0	0
1		Desulfovibrio_salexigens_DSM_2638_chromosome	0	0	0	0	1	0	0	0	0	0	1	0	0	0	0	0	0	0	0	0	0	0	0	0	0	0	0	0	0	0	0	0	0
0		Desulfovibrio_vulgaris_DP4_chromosome	0	0	0	0	1	0	0	0	0	0	3	0	0	0	0	0	0	0	0	0	0	0	0	0	0	0	0	0	0	0	0	0	0
0		Desulfovibrio_vulgaris_RCH1_chromosome	0	0	0	0	1	0	0	0	0	0	8	0	0	0	0	0	0	0	0	0	0	0	0	0	0	0	0	0	0	1	0	0	0
1		Desulfovibrio_vulgaris_str._Miyazaki_F_chromosome	0	0	0	0	1	0	0	0	0	0	0	1	0	0	0	0	0	0	0	0	0	0	0	0	0	0	0	0	0	0	0	0	0
0		Desulfovibrio_vulgaris_str._Hildenborough_chromosome	0	0	0	0	1	0	0	0	0	0	8	0	0	0	0	1	0	0	0	0	0	0	0	0	0	0	0	0	0	1	0	0	0
1		Desulfurispirillum_indicum_S5_chromosome	0	0	0	0	0	0	0	0	0	0	8	0	0	0	0	0	12	0	0	1	0	3	0	0	0	1	0	0	0	6	4	0	0
1		Desulfurivibrio_alkaliphilus_AHT2_chromosome	0	0	1	0	0	0	0	0	10	9	1	1	0	0	0	0	0	0	0	0	0	0	0	0	0	0	0	0	0	0	0	0	0
1		Desulfurobacterium_thermolithotrophum_DSM_11699_chromosome	0	16	0	0	0	0	0	1	1	1	17	0	0	0	0	0	0	0	0	0	4	0	0	0	0	0	0	0	0	0	0	0	0
1		Dichelobacter_nodosus_VCS1703A_chromosome	0	0	0	0	0	0	1	2	1	0	0	0	0	0	0	0	0	0	0	0	0	0	0	0	0	0	0	0	0	0	0	0	0
1		Dickeya_dadantii_3937_chromosome	0	20	0	0	0	0	5	0	0	2	10	0	0	2	0	0	0	0	0	0	0	0	0	0	0	0	0	0	0	0	0	0	0
0		Dickeya_dadantii_Ech586_chromosome	0	3	0	0	0	0	1	0	0	0	3	0	0	0	0	0	0	0	0	0	0	0	0	0	0	0	0	0	0	0	0	0	0
0		Dickeya_dadantii_Ech703_chromosome	0	0	0	0	0	0	0	0	0	1	5	0	0	1	0	0	0	0	0	0	0	2	0	0	0	0	0	0	0	0	0	0	0
1		Dickeya_zeae_Ech1591_chromosome	3	11	0	0	0	0	0	0	0	4	7	0	0	8	0	0	4	0	0	0	0	2	0	0	0	0	0	2	0	0	0	0	0
1		Dinoroseobacter_shibae_DFL_12_chromosome	0	0	0	0	1	0	0	0	0	0	10	0	0	0	0	0	2	1	0	0	0	2	0	0	0	0	0	0	0	0	0	0	0
1		Dyadobacter_fermentans_DSM_18053_chromosome	0	6	0	0	0	0	1	0	0	0	10	0	0	0	0	0	0	0	0	0	0	0	0	0	0	0	0	0	0	1	2	0	0
1		Edwardsiella_ictaluri_93-146_chromosome	17	14	0	0	0	0	1	3	0	45	10	0	0	0	0	0	2	3	0	0	0	8	0	0	0	0	0	0	0	2	0	0	0
1		Edwardsiella_tarda_EIB202_chromosome	0	1	0	0	0	0	0	0	11	2	3	1	0	0	0	0	0	1	0	0	0	0	0	0	0	0	0	0	0	0	0	0	0
0		Edwardsiella_tarda_FL6-60_chromosome	0	1	0	0	0	0	1	0	0	0	2	0	0	0	0	0	0	1	0	0	0	0	0	0	0	0	0	0	0	0	0	0	0
1		Eggerthella_lenta_DSM_2243_chromosome	0	2	0	0	0	0	0	0	4	15	4	0	0	0	0	0	0	0	0	0	0	0	0	0	0	0	0	0	0	1	0	0	0
1		Eggerthella_sp._YY7918	0	1	0	0	0	0	0	0	2	1	3	0	0	0	0	0	0	0	0	0	0	0	0	0	0	0	0	0	0	0	0	0	0
1		Elusimicrobium_minutum_Pei191_chromosome	0	0	0	0	0	0	1	0	0	0	0	0	0	0	0	0	0	0	0	0	0	0	0	0	0	0	0	0	0	0	0	0	0
1		Emticicia_oligotrophica_DSM_17448_chromosome	0	0	0	0	0	0	7	0	0	0	0	0	0	0	0	0	18	0	0	0	0	0	0	0	0	3	0	0	0	0	0	0	0
1		Enterobacter_aerogenes_KCTC_2190_chromosome	0	2	0	0	0	0	1	1	1	0	6	1	0	0	0	0	0	0	0	0	0	0	0	0	0	0	0	0	0	0	2	0	0
1		Enterobacter_asburiae_LF7a_chromosome	0	0	0	0	0	0	0	0	1	0	0	0	0	0	0	0	0	0	0	0	0	0	0	0	0	0	0	0	0	0	0	0	0
0		Enterobacter_cloacae_EcWSU1_chromosome	0	0	0	0	0	0	0	0	1	0	0	0	0	0	0	0	0	0	0	0	0	0	0	0	0	0	0	0	0	0	0	0	0
0		Enterobacter_cloacae_SCF1_chromosome	0	0	0	0	0	0	1	0	2	1	4	0	0	5	0	0	0	0	0	0	0	0	0	0	0	0	0	0	0	0	0	0	0
1		Enterobacter_cloacae_subsp._cloacae_ATCC_13047_chromosome	2	2	0	0	0	0	0	0	2	0	39	0	0	0	0	1	0	19	0	0	0	0	0	0	0	1	0	0	0	0	0	0	0
0		Enterobacter_cloacae_subsp._dissolvens_SDM_chromosome	0	0	0	0	0	0	0	0	1	0	1	0	0	0	0	0	0	0	0	0	0	0	0	0	0	0	0	0	0	0	0	0	0
1		Enterobacter_sp._638	0	1	0	0	0	0	0	0	1	0	6	0	0	0	0	0	0	0	0	0	0	0	0	0	0	0	0	0	0	0	0	0	0
1		Enterococcus_faecalis_62_chromosome	0	0	1	0	0	0	1	0	1	9	6	2	0	0	0	0	0	0	0	4	0	1	0	0	0	0	0	0	0	6	0	2	0
0		Enterococcus_faecalis_D32_chromosome	0	0	1	0	0	0	0	0	3	0	6	0	0	0	0	1	0	0	0	0	0	0	0	0	0	0	0	0	0	1	0	1	0
0		Enterococcus_faecalis_OG1RF_chromosome	0	0	0	0	0	0	0	0	1	0	0	0	0	0	0	0	0	0	0	0	0	0	0	0	0	0	0	0	0	0	0	0	0
0		Enterococcus_faecalis_V583_chromosome	0	1	0	0	0	0	1	0	3	13	1	0	0	0	0	0	0	0	0	0	0	0	0	0	0	0	0	0	0	0	0	0	0
1		Enterococcus_faecium_DO_chromosome	0	4	2	0	0	0	0	0	1	17	11	0	0	0	0	1	0	0	0	0	0	0	4	0	0	0	4	0	0	15	0	0	0
1		Enterococcus_hirae_ATCC_9790_chromosome	0	0	8	0	0	0	0	0	3	0	0	0	0	0	0	2	0	0	0	0	0	0	0	0	0	0	0	0	0	1	0	0	0
1		Erwinia_amylovora_ATCC_49946_chromosome	1	0	0	0	0	0	0	0	0	0	4	0	0	0	0	0	0	0	0	0	0	0	0	0	0	0	0	0	0	0	0	0	0
0		Erwinia_amylovora_CFBP1430_chromosome	1	0	0	0	0	0	0	0	0	0	3	0	0	0	0	0	0	0	0	0	0	0	0	0	0	0	0	0	0	0	0	0	0
1		Erwinia_billingiae_Eb661_chromosome	0	0	0	0	0	0	0	0	0	0	5	3	0	0	0	0	0	0	0	0	0	0	0	0	0	0	0	0	0	0	0	0	0
1		Erwinia_pyrifoliae_DSM_12163	2	1	0	0	0	0	0	0	0	22	16	0	0	0	0	0	0	0	0	0	0	10	0	0	0	0	0	0	0	0	0	0	0
0		Erwinia_pyrifoliae_Ep1/96_chromosome	3	1	0	0	0	0	0	0	0	15	16	0	0	0	0	0	0	0	0	0	0	10	0	0	0	0	0	0	0	0	0	0	0
1		Erwinia_sp._Ejp617_chromosome	3	1	0	0	0	0	0	0	0	5	23	0	0	1	0	0	1	0	0	0	0	0	0	0	0	0	0	0	0	0	0	0	0
1		Erwinia_tasmaniensis_Et1/99_chromosome	0	0	0	0	0	0	0	0	0	0	3	0	0	0	0	0	0	0	0	0	0	0	0	0	0	0	0	0	0	0	0	0	0
1		Erysipelothrix_rhusiopathiae_str._Fujisawa	0	0	0	0	0	0	0	0	1	0	9	0	0	0	0	0	0	0	0	0	0	0	0	0	0	0	0	0	0	0	0	0	0
1		Erythrobacter_litoralis_HTCC2594_chromosome	0	0	0	0	0	0	0	0	0	0	10	0	0	0	0	0	0	0	0	0	0	0	0	0	0	0	0	0	0	1	0	0	0
1		Escherichia_blattae_DSM_4481_chromosome	0	5	0	0	0	0	1	1	2	0	12	0	0	0	0	0	0	0	0	0	0	0	0	0	0	0	0	0	0	0	4	1	0
1		Escherichia_coli_BL21-Gold(DE3)pLysS_AG_chromosome	27	0	0	0	0	0	1	0	1	0	12	0	0	1	0	1	0	0	0	0	0	0	0	0	0	0	0	4	0	0	5	0	0
0		Escherichia_coli_042	10	3	0	0	0	0	3	0	4	1	10	2	0	0	0	0	0	0	0	0	0	0	3	0	0	0	0	3	0	2	4	1	0
0		Escherichia_coli_536	2	8	0	0	0	0	1	0	11	0	11	1	0	1	0	0	0	0	0	0	0	2	2	1	0	0	0	0	0	4	5	0	0
0		Escherichia_coli_55989_chromosome	18	13	0	0	0	0	2	2	2	2	9	3	0	2	0	0	0	0	0	0	0	0	5	0	0	0	0	3	0	2	5	0	1
0		Escherichia_coli_ABU_83972_chromosome	7	5	0	0	0	0	1	1	2	1	12	0	0	1	0	0	0	0	0	0	0	4	4	0	0	0	0	0	0	7	4	0	0
0		Escherichia_coli_APEC_O1_chromosome	3	0	0	0	0	0	2	0	6	0	5	0	0	1	0	0	0	0	0	0	0	0	0	0	0	0	0	0	0	1	5	0	0
0		Escherichia_coli_ATCC_8739_chromosome	19	0	0	0	0	0	1	0	1	0	11	3	0	0	0	2	0	0	0	0	0	0	0	0	0	0	0	5	0	0	6	0	0
0		Escherichia_coli_B_str._REL606_chromosome	28	0	0	0	0	0	1	0	1	0	14	0	0	1	0	0	0	0	0	0	0	0	0	0	0	0	0	6	0	0	5	0	0
0		Escherichia_coli_BL21(DE3)_chromosome_uid161947	29	0	0	0	0	0	1	0	1	0	13	0	0	1	0	0	0	0	0	0	0	0	0	0	0	0	0	5	0	0	5	0	0
0		Escherichia_coli_BL21(DE3)_uid161949	29	0	0	0	0	0	1	0	1	0	15	0	0	1	0	0	0	0	0	0	0	0	0	0	0	0	0	5	0	0	6	0	0
0		Escherichia_coli_BW2952_chromosome	7	0	0	0	0	0	0	0	2	0	14	3	0	1	0	12	0	0	0	0	0	0	0	0	0	0	0	4	0	0	4	0	0
0		Escherichia_coli_CFT073_chromosome	5	2	0	0	0	0	19	1	7	2	19	1	0	2	0	0	0	0	0	0	0	4	8	0	0	0	0	0	0	7	4	0	0
0		Escherichia_coli_DH1_chromosome_uid161951	0	0	0	0	0	0	0	0	2	0	15	1	0	1	0	16	0	0	0	0	0	0	0	0	0	0	0	3	0	0	4	0	0
0		Escherichia_coli_DH1_uid162051	8	0	0	0	0	0	1	1	2	0	14	1	0	2	0	19	0	0	0	0	0	0	0	0	0	0	0	5	0	0	6	0	0
0		Escherichia_coli_E24377A_chromosome	5	10	0	0	0	0	0	1	8	0	5	1	0	0	0	0	0	0	0	0	0	0	9	0	0	0	0	2	0	0	4	0	0
0		Escherichia_coli_ED1a_chromosome	26	4	0	0	0	0	3	0	3	0	8	0	0	0	0	1	0	0	0	0	0	0	3	0	0	0	0	0	0	1	6	0	0
0		Escherichia_coli_ETEC_H10407	27	1	0	0	0	0	0	0	3	7	13	3	0	1	0	0	0	0	0	0	0	0	16	0	0	0	0	7	0	0	3	0	0
0		Escherichia_coli_HS	25	15	0	0	0	0	0	1	1	0	13	0	0	0	0	0	0	0	0	0	0	0	1	0	0	0	0	3	0	0	4	0	0
0		Escherichia_coli_IAI1_chromosome	0	7	0	0	0	0	1	2	1	0	5	0	0	0	0	0	0	0	0	0	0	0	0	0	0	0	0	4	0	0	5	0	0
0		Escherichia_coli_IAI39_chromosome	11	3	0	0	0	0	1	1	3	0	71	0	0	15	0	0	0	0	0	2	0	0	0	0	0	0	0	0	0	6	5	0	0
0		Escherichia_coli_IHE3034_chromosome	2	2	0	0	0	0	2	0	2	0	1	0	0	0	0	0	0	0	0	0	0	0	0	0	0	0	0	0	0	0	4	0	0
0		Escherichia_coli_KO11FL_chromosome_uid162099	2	5	0	0	0	0	0	3	2	0	6	0	0	0	0	0	0	0	0	0	0	0	0	0	0	0	0	5	0	0	4	0	0
0		Escherichia_coli_KO11FL_chromosome_uid52593	0	5	0	0	0	0	0	2	2	0	5	0	0	0	0	0	0	0	0	0	0	0	0	0	0	0	0	2	0	0	4	0	0
0		Escherichia_coli_LF82	2	0	0	0	0	0	3	0	1	1	1	0	0	1	0	0	0	0	0	0	0	1	0	0	0	0	0	1	0	0	5	0	0
0		Escherichia_coli_NA114_chromosome	2	1	0	0	0	0	2	0	7	1	6	0	0	1	0	0	0	0	0	0	0	0	3	0	0	0	0	1	0	3	4	0	0
0		Escherichia_coli_O103:H2_str._12009	2	13	0	0	0	0	0	1	5	0	24	0	0	0	0	0	0	0	0	0	0	0	6	0	0	0	0	1	0	0	5	0	0
0		Escherichia_coli_O104:H4_str._2009EL-2071_chromosome	18	13	0	0	0	0	2	1	4	2	9	2	0	0	0	8	0	0	0	4	0	0	6	0	0	0	0	5	0	2	5	1	1
0		Escherichia_coli_O104:H4_str._2011C-3493_chromosome	13	11	0	0	0	0	2	1	4	2	7	3	0	0	0	4	0	0	0	3	0	0	4	0	0	0	0	5	0	2	5	1	1
0		Escherichia_coli_O111:H-_str._11128	3	1	0	0	0	0	1	0	3	0	40	0	0	0	0	0	0	0	0	0	0	0	4	0	0	2	0	1	0	0	5	0	0
0		Escherichia_coli_O127:H6_str._E2348/69_chromosome	0	6	0	0	0	0	8	0	2	0	8	0	0	0	0	0	0	0	0	0	0	0	2	0	0	0	0	0	0	0	6	0	0
0		Escherichia_coli_O157:H7_str._EC4115_chromosome	3	0	0	0	0	0	0	1	3	2	23	3	0	0	0	0	0	0	0	0	0	0	11	0	0	0	0	4	0	0	4	0	0
0		Escherichia_coli_O157:H7_str._EDL933_chromosome	5	0	0	0	0	0	0	1	4	5	16	4	0	0	0	0	0	0	0	0	0	1	15	0	0	0	0	5	0	0	5	0	0
0		Escherichia_coli_O157:H7_str._Sakai_chromosome	2	0	0	0	0	0	0	2	4	2	21	0	0	0	0	0	0	0	0	0	0	1	14	0	0	0	0	5	0	0	5	0	0
0		Escherichia_coli_O157:H7_str._TW14359_chromosome	5	0	0	0	0	0	0	2	3	2	23	3	0	0	0	0	0	0	0	0	0	1	14	0	0	0	0	5	0	0	4	0	0
0		Escherichia_coli_O26:H11_str._11368_chromosome	5	14	0	0	0	0	0	2	4	0	8	0	0	0	0	0	0	0	0	0	0	0	19	0	0	0	0	1	0	1	5	0	0
0		Escherichia_coli_O55:H7_str._CB9615_chromosome	1	1	0	0	0	0	0	2	3	3	3	0	0	0	0	0	0	0	0	0	0	1	2	0	0	0	0	5	0	0	5	0	0
0		Escherichia_coli_O55:H7_str._RM12579_chromosome	3	1	0	0	0	0	0	2	3	4	7	0	0	0	0	0	0	0	0	0	0	1	2	0	0	0	0	6	0	0	5	0	0
0		Escherichia_coli_O7:K1_str._CE10_chromosome	5	3	0	0	0	0	1	0	6	0	48	0	0	16	0	0	0	0	0	0	0	0	0	0	0	0	0	0	0	4	5	0	0
0		Escherichia_coli_O83:H1_str._NRG_857C_chromosome	4	1	0	0	0	0	3	0	1	1	1	0	0	1	0	0	0	0	0	0	0	0	0	0	0	0	0	1	0	0	5	0	0
0		Escherichia_coli_P12b_chromosome	46	1	0	0	0	0	5	1	2	2	16	4	0	1	0	5	0	3	0	1	0	1	5	0	0	0	0	4	0	1	5	0	1
0		Escherichia_coli_S88_chromosome	6	0	0	0	0	0	2	0	5	0	5	0	0	1	0	0	0	0	0	0	0	0	2	0	0	0	0	0	0	0	5	0	0
0		Escherichia_coli_SE11_chromosome	3	7	0	0	0	0	0	0	3	0	2	0	0	0	0	1	0	0	0	0	0	0	0	0	0	0	0	8	0	0	7	0	0
0		Escherichia_coli_SE15	4	2	0	0	0	0	1	1	9	0	2	2	0	1	0	0	0	0	0	0	0	1	5	0	0	0	0	1	0	1	4	0	0
0		Escherichia_coli_SMS-3-5_chromosome	6	3	0	0	0	0	0	1	2	0	14	0	0	5	0	2	0	1	0	0	0	1	1	0	0	0	0	0	0	2	5	0	0
0		Escherichia_coli_str._clone_D_i14_chromosome	5	4	0	0	0	0	1	1	2	1	11	0	0	1	0	0	0	0	0	0	0	3	3	0	0	0	0	0	0	4	4	0	0
0		Escherichia_coli_str._clone_D_i2_chromosome	5	4	0	0	0	0	1	1	2	1	11	0	0	1	0	0	0	0	0	0	0	3	3	0	0	0	0	0	0	4	4	0	0
0		Escherichia_coli_str._K-12_substr._DH10B_chromosome	6	0	0	0	0	0	0	0	2	0	16	1	0	1	0	12	0	0	0	0	0	0	0	0	0	0	0	4	0	0	3	1	0
0		Escherichia_coli_str._K-12_substr._MG1655_chromosome	7	0	0	0	0	0	0	0	2	0	13	3	0	1	0	11	0	0	0	0	0	0	0	0	0	0	0	3	0	0	4	0	0
0		Escherichia_coli_str._K-12_substr._W3110	7	0	0	0	0	0	0	0	2	0	19	1	0	1	0	18	0	0	0	0	0	0	0	0	0	0	0	5	0	0	5	0	0
0		Escherichia_coli_UM146_chromosome	6	4	0	0	0	0	2	0	2	0	4	0	0	1	0	0	0	0	0	0	0	0	1	0	0	0	0	0	0	1	5	0	0
0		Escherichia_coli_UMN026_chromosome	5	1	0	0	0	0	6	1	1	0	12	1	0	3	0	4	0	0	0	4	0	0	2	0	0	0	0	3	0	1	5	1	0
0		Escherichia_coli_UMNK88_chromosome	7	0	0	0	0	0	0	0	1	0	16	4	0	1	0	1	0	0	0	0	0	0	6	0	0	0	0	4	0	0	5	0	0
0		Escherichia_coli_UTI89_chromosome	7	4	0	0	0	0	2	0	2	0	4	0	0	1	0	0	0	0	0	0	0	0	1	0	0	0	0	0	0	0	5	0	0
0		Escherichia_coli_W_chromosome_uid162011	2	4	0	0	0	0	0	0	2	0	5	0	0	0	0	0	0	0	0	0	0	0	0	0	0	0	0	5	0	0	3	0	0
0		Escherichia_coli_W_chromosome_uid162101	2	4	0	0	0	0	0	3	2	0	7	0	0	0	0	0	0	0	0	0	0	0	0	0	0	0	0	5	0	0	4	0	0
0		Escherichia_coli_Xuzhou21_chromosome	2	0	0	0	0	0	0	2	3	2	19	1	0	0	0	0	0	0	0	0	0	1	14	0	0	0	0	4	0	0	5	0	0
1		Escherichia_fergusonii_ATCC_35469_chromosome	0	2	0	0	0	0	1	0	1	0	3	0	0	4	0	0	0	1	0	0	0	0	0	0	0	0	0	0	0	0	6	1	0
1		Ethanoligenens_harbinense_YUAN-3_chromosome	0	0	0	0	0	0	4	0	11	1	0	0	0	0	0	0	0	0	0	0	0	0	10	0	0	0	0	0	0	0	0	0	0
1		Eubacterium_eligens_ATCC_27750_chromosome	0	1	0	0	0	0	1	0	1	2	0	0	0	0	0	0	0	0	0	0	0	0	0	0	0	0	0	0	0	0	3	0	0
1		Eubacterium_limosum_KIST612_chromosome	0	0	0	0	0	0	1	0	2	0	1	0	0	0	0	0	0	0	0	0	0	0	0	0	0	0	0	0	0	1	0	0	0
1		Eubacterium_rectale_ATCC_33656	0	4	0	0	0	0	0	0	5	0	2	1	0	0	0	0	0	0	0	2	1	1	1	0	1	4	0	0	0	0	4	0	0
1		Exiguobacterium_antarcticum_B7_chromosome	0	0	3	0	0	0	0	1	0	0	1	5	0	0	0	0	0	0	0	0	0	0	0	0	0	0	0	0	0	0	0	0	0
1		Exiguobacterium_sibiricum_255-15_chromosome	0	0	5	0	0	0	0	3	0	0	2	11	0	0	0	0	0	0	0	0	0	0	0	0	0	0	0	0	0	0	0	0	0
1		Ferrimonas_balearica_DSM_9799_chromosome	0	1	0	0	0	0	1	0	0	0	0	0	0	0	0	0	0	0	0	0	0	0	0	0	0	0	0	0	0	0	0	0	0
1		Fervidobacterium_nodosum_Rt17-B1_chromosome	0	9	0	0	0	0	0	0	0	0	2	0	0	0	0	0	0	0	0	23	0	0	0	0	0	0	0	0	0	8	0	0	0
1		Fervidobacterium_pennivorans_DSM_9078_chromosome	0	7	4	0	0	0	0	0	3	0	2	0	0	0	0	0	0	0	0	24	0	0	0	0	0	0	0	0	0	0	0	0	0
1		Fibrobacter_succinogenes_subsp._succinogenes_S85_chromosome	0	0	0	0	0	0	0	0	0	0	0	0	0	0	0	0	0	0	0	0	0	0	0	0	0	0	0	0	0	0	1	0	0
0		Fibrobacter_succinogenes_subsp._succinogenes_S85_chromosome	0	0	0	0	0	0	0	0	0	0	0	0	0	0	0	0	0	0	0	0	0	0	0	0	0	0	0	0	0	0	1	0	0
1		Filifactor_alocis_ATCC_35896_chromosome	0	0	0	0	0	0	9	0	2	0	1	10	0	0	0	0	0	0	0	0	0	0	0	0	0	0	0	0	0	0	0	0	0
1		Finegoldia_magna_ATCC_29328_chromosome	0	0	0	0	0	0	0	0	2	0	1	0	0	0	0	0	0	0	0	0	0	0	0	0	0	0	0	0	0	0	0	0	0
1		Flavobacteriaceae_bacterium_3519-10	0	1	0	0	0	0	1	0	0	0	0	0	0	0	0	1	0	0	0	0	0	0	0	0	0	2	0	0	0	0	0	0	0
1		Flavobacterium_branchiophilum_FL-15	0	8	2	0	5	0	5	0	0	0	0	0	0	0	0	1	0	0	0	0	0	0	0	0	0	0	0	0	0	4	0	0	0
1		Flavobacterium_columnare_ATCC_49512_chromosome	0	0	1	0	1	0	1	0	0	3	6	0	0	0	0	3	0	0	0	0	0	7	0	0	0	0	14	0	0	9	0	0	0
1		Flavobacterium_indicum_GPTSA100-9	0	5	0	0	0	0	1	0	0	0	4	0	0	0	0	0	0	0	0	0	0	0	0	0	0	0	0	0	0	0	0	0	0
1		Flavobacterium_johnsoniae_UW101_chromosome	1	1	0	0	1	0	6	0	0	0	2	0	0	0	0	0	0	0	0	0	0	0	0	0	0	0	0	0	0	0	0	0	0
1		Flexibacter_litoralis_DSM_6794_chromosome	0	1	0	0	0	1	15	0	0	0	0	0	0	0	0	0	4	0	1	0	0	7	0	0	0	0	1	0	0	0	0	0	0
1		Flexistipes_sinusarabici_DSM_4947_chromosome	0	14	19	29	0	0	3	0	9	0	5	0	0	0	0	27	0	0	0	0	0	0	0	0	0	0	0	0	0	0	0	0	0
1		Fluviicola_taffensis_DSM_16823_chromosome	4	2	6	0	1	0	3	0	0	0	0	0	0	0	0	0	0	0	0	0	0	0	0	0	0	0	0	0	0	6	0	0	0
1		Francisella_cf._novicida_3523_chromosome	0	0	0	0	0	0	0	0	0	1	1	0	0	0	0	0	1	0	0	0	0	1	0	0	0	0	2	0	0	0	0	0	0
0		Francisella_cf._novicida_Fx1_chromosome	0	6	0	0	18	0	1	0	0	0	0	0	0	0	0	4	2	0	0	0	0	1	0	0	0	0	3	0	0	0	0	0	0
1		Francisella_novicida_U112_chromosome	0	0	0	0	0	0	2	0	0	0	0	0	0	0	0	0	0	0	0	0	0	0	0	0	0	0	0	0	0	0	0	0	0
1		Francisella_philomiragia_subsp._philomiragia_ATCC_25017_chromosome	0	0	0	0	0	0	2	0	0	3	0	46	0	0	0	2	1	0	0	0	0	0	0	0	0	0	0	0	0	0	0	1	0
1		Francisella_sp._TX077308_chromosome	0	0	0	0	2	0	0	0	0	2	0	0	0	0	0	1	1	0	0	0	0	0	0	0	0	0	0	0	0	0	0	0	0
0		Francisella_tularensis_subsp._holarctica_FTNF002-00_chromosome	1	0	0	0	3	0	0	0	0	0	0	0	0	0	0	0	28	0	0	0	0	57	0	0	0	0	1	0	0	0	0	0	0
0		Francisella_tularensis_subsp._holarctica_LVS_chromosome	1	0	0	0	1	0	0	0	0	0	0	0	0	0	0	0	0	0	0	0	0	58	0	0	0	0	0	0	0	0	0	0	0
0		Francisella_tularensis_subsp._holarctica_OSU18_chromosome	0	0	0	0	0	0	0	0	0	0	0	0	0	0	0	0	0	0	0	0	0	38	0	0	0	0	0	0	0	0	0	0	0
0		Francisella_tularensis_subsp._mediasiatica_FSC147_chromosome	1	0	0	0	0	0	0	0	0	0	0	0	0	0	0	0	0	0	0	0	0	0	0	0	0	0	0	0	0	0	0	0	0
1		Francisella_tularensis_subsp._tularensis_FSC198_chromosome	0	0	0	0	0	0	0	0	0	0	0	0	0	0	0	0	13	0	0	0	0	46	0	0	0	0	0	0	0	0	0	0	0
0		Francisella_tularensis_subsp._tularensis_NE061598_chromosome	0	0	0	0	4	0	0	0	0	0	0	0	0	0	0	0	13	0	0	0	0	49	0	0	0	0	2	0	0	0	0	0	0
0		Francisella_tularensis_subsp._tularensis_SCHU_S4_chromosome	0	0	0	0	0	0	0	0	0	0	0	0	0	0	0	0	13	0	0	0	0	46	0	0	0	0	0	0	0	0	0	0	0
0		Francisella_tularensis_subsp._tularensis_TI0902_chromosome	1	0	0	0	0	0	0	0	0	0	0	0	0	0	0	0	0	0	0	0	0	0	0	0	0	0	0	0	0	0	0	0	0
0		Francisella_tularensis_subsp._tularensis_WY96-3418_chromosome	0	0	0	0	1	0	0	0	0	0	0	0	0	0	0	0	0	0	0	0	0	52	0	0	0	0	1	0	0	0	0	0	0
0		Francisella_tularensis_TIGB03_chromosome	1	0	0	0	0	0	0	0	0	0	0	0	0	0	0	0	0	0	0	0	0	0	0	0	0	0	0	0	0	0	0	0	0
1		Frankia_alni_ACN14a_chromosome	0	1	0	0	0	0	0	0	0	1	1	0	0	0	0	0	2	0	0	2	0	2	0	0	0	0	0	1	0	1	0	0	0
1		Frankia_sp._CcI3_chromosome	0	12	3	0	0	0	1	2	0	1	2	2	0	6	0	1	14	0	13	10	1	13	7	8	15	0	0	31	1	4	1	2	0
1		Frankia_sp._EAN1pec_chromosome	0	13	4	0	0	8	2	6	1	6	37	1	0	13	0	0	9	0	7	10	3	23	0	1	18	0	0	5	5	6	0	2	0
1		Frankia_sp._EuI1c_chromosome	0	3	0	0	0	0	0	0	1	1	3	0	0	0	0	0	0	0	0	0	0	0	0	0	0	0	0	0	0	0	0	0	0
1		Frankia_symbiont_of_Datisca_glomerata_chromosome	0	0	0	0	0	0	0	0	0	3	63	0	0	16	0	0	1	0	0	0	0	58	0	26	1	0	0	0	2	3	0	0	0
1		Frateuria_aurantia_DSM_6220_chromosome	0	0	0	0	0	0	0	0	0	0	0	0	0	0	0	0	1	0	0	0	0	0	0	0	0	0	0	0	0	0	0	0	0
1		Fusobacterium_nucleatum_subsp._nucleatum_ATCC_25586_chromosome	0	5	0	0	0	0	2	0	0	0	3	0	0	0	0	7	0	0	0	0	0	0	0	0	0	1	0	0	0	3	0	0	0
1		Gallibacterium_anatis_UMN179_chromosome	0	0	7	0	1	0	1	4	0	9	16	0	0	0	0	0	0	0	0	0	0	0	0	0	0	0	0	0	0	0	0	0	0
1		Gallionella_capsiferriformans_ES-2_chromosome	0	1	0	0	0	0	1	0	3	1	0	0	0	0	11	0	0	0	0	0	0	0	3	0	1	0	0	0	0	0	0	0	1
1		Gamma_proteobacterium_HdN1_chromosome	0	0	0	0	0	0	1	1	0	0	0	0	0	0	0	1	0	0	0	0	0	0	6	0	0	3	0	0	0	2	0	5	2
1		Gardnerella_vaginalis_409-05_chromosome	0	0	0	0	0	0	0	0	0	0	0	0	0	0	0	0	0	0	0	0	0	0	0	0	0	0	0	0	0	0	0	0	0
0		Gardnerella_vaginalis_ATCC_14019_chromosome	0	0	0	0	0	0	0	0	0	0	0	0	0	0	0	0	0	0	0	0	0	0	0	0	0	0	0	0	0	0	0	0	0
0		Gardnerella_vaginalis_HMP9231_chromosome	0	0	0	0	0	0	0	0	0	0	1	0	0	0	0	0	0	0	0	0	0	0	0	0	0	0	0	0	0	0	0	0	0
1		Gemmatimonas_aurantiaca_T-27	0	0	2	0	0	0	0	0	1	0	4	1	0	0	0	2	0	0	0	0	0	0	0	0	0	0	0	0	0	0	0	0	0
1		Geobacillus_kaustophilus_HTA426_chromosome	0	9	0	0	0	14	2	1	1	3	4	1	0	0	0	1	0	0	0	4	0	2	0	4	0	0	6	0	0	5	4	0	0
1		Geobacillus_sp._C56-T3_chromosome	0	2	0	0	0	0	0	1	0	0	0	0	0	0	0	1	0	0	0	0	0	0	0	0	0	0	2	0	0	1	6	0	0
1		Geobacillus_sp._WCH70_chromosome	0	18	0	9	0	7	3	5	0	15	0	1	0	0	0	4	0	0	0	3	0	5	0	9	0	0	20	18	0	9	2	0	0
1		Geobacillus_sp._Y4.1MC1_chromosome	0	0	18	0	0	0	0	0	20	22	3	1	0	0	0	5	0	0	0	0	0	4	0	0	0	0	0	0	0	3	0	0	0
1		Geobacillus_sp._Y412MC52_chromosome	0	17	0	3	0	12	0	0	4	0	0	0	0	0	0	1	0	0	0	1	0	0	0	0	0	0	8	0	0	5	7	0	0
1		Geobacillus_sp._Y412MC61_chromosome	0	14	0	3	0	11	0	0	4	0	0	0	0	0	0	1	0	0	0	1	0	0	0	0	0	0	8	0	0	5	7	0	0
1		Geobacillus_thermodenitrificans_NG80-2_chromosome	0	0	0	0	1	0	1	0	0	5	8	0	0	0	0	8	0	0	0	0	0	0	0	0	0	0	2	0	0	10	1	0	0
1		Geobacillus_thermoglucosidasius_C56-YS93_chromosome	0	6	4	0	0	0	0	0	14	7	8	0	0	0	0	4	0	0	0	0	0	2	0	0	0	0	6	0	0	1	0	0	0
1		Geobacillus_thermoleovorans_CCB_US3_UF5_chromosome	0	18	0	0	0	20	3	0	2	9	1	0	0	0	0	1	0	0	0	0	0	3	0	0	0	0	10	0	0	13	9	0	0
1		Geobacter_bemidjiensis_Bem_chromosome	0	0	0	0	0	0	5	0	0	0	9	0	0	0	0	0	0	0	0	0	0	0	0	0	0	0	0	0	0	0	0	0	0
1		Geobacter_lovleyi_SZ_chromosome	0	5	0	0	3	0	1	0	10	3	6	0	0	0	3	9	0	0	0	0	0	0	0	0	0	0	0	0	0	5	0	0	0
1		Geobacter_metallireducens_GS-15_chromosome	0	16	0	0	0	0	0	0	8	0	4	0	0	0	9	7	0	0	0	0	0	1	0	0	0	0	0	0	0	25	0	0	1
1		Geobacter_sp._FRC-32_chromosome	0	2	0	0	0	0	4	0	0	0	0	0	0	0	0	0	0	0	0	0	0	0	0	0	0	0	0	0	0	0	0	0	0
1		Geobacter_sp._M18_chromosome	0	0	0	0	0	0	3	0	1	1	0	1	0	0	3	0	0	0	0	0	0	0	0	0	0	0	0	0	0	4	0	0	0
1		Geobacter_sp._M21_chromosome	0	4	0	0	0	0	3	0	3	0	1	0	0	0	0	0	0	0	0	0	0	0	0	0	0	0	0	0	0	1	0	0	0
1		Geobacter_sulfurreducens_KN400_chromosome	0	0	0	0	0	0	4	0	0	0	7	0	0	0	0	1	0	0	0	0	0	0	0	0	0	0	0	0	0	0	0	0	0
0		Geobacter_sulfurreducens_PCA_chromosome	0	4	0	0	0	0	4	0	2	0	11	0	0	0	5	4	0	0	0	0	0	0	0	0	0	0	0	0	0	0	0	0	0
1		Geobacter_uraniireducens_Rf4_chromosome	0	1	0	0	4	0	9	0	4	12	2	0	0	0	0	0	0	0	0	0	0	0	0	0	8	8	0	0	0	16	0	0	0
1		Geodermatophilus_obscurus_DSM_43160_chromosome	0	5	0	0	0	0	0	0	0	4	3	0	0	0	0	0	11	0	9	0	0	2	0	0	2	0	0	0	0	2	0	0	0
1		Glaciecola_nitratireducens_FR1064_chromosome	0	1	0	0	0	0	1	0	1	1	0	0	0	0	0	0	0	0	0	0	0	0	0	0	0	1	0	0	0	0	0	0	0
1		Glaciecola_sp._4H-3-7�5_chromosome	0	0	0	0	0	0	0	0	1	0	4	0	0	0	0	0	0	0	0	0	0	0	0	0	0	0	0	0	0	0	0	0	1
1		Gloeobacter_violaceus_PCC_7421_chromosome	1	1	5	0	0	3	0	0	1	7	4	2	0	0	0	0	3	0	0	1	0	6	0	0	1	0	4	0	0	2	8	0	0
1		Gluconacetobacter_diazotrophicus_PAl_5_uid59075_chromosome	0	9	2	0	0	0	0	0	8	7	21	0	0	0	0	10	21	0	0	1	0	18	0	0	5	0	0	0	0	0	0	0	0
0		Gluconacetobacter_diazotrophicus_PAl_5_uid61587_chromosome	0	8	0	0	0	0	0	0	12	4	27	0	0	0	0	11	29	0	0	0	0	18	0	0	3	0	0	0	0	0	0	0	0
1		Gluconacetobacter_xylinus_NBRC_3288	0	6	1	0	1	0	0	0	0	11	2	0	0	0	0	20	21	1	0	0	0	7	7	0	5	0	0	0	0	0	0	0	0
1		Gluconobacter_oxydans_621H_chromosome	0	1	0	0	0	0	0	0	0	0	12	0	0	0	0	11	13	0	0	0	0	2	0	0	0	0	0	0	0	2	0	0	0
1		Gordonia_bronchialis_DSM_43247_chromosome	0	1	0	2	0	0	0	0	5	5	18	1	0	0	0	0	0	0	0	0	0	11	0	0	0	0	0	0	0	7	0	0	0
1		Gordonia_polyisoprenivorans_VH2_chromosome	0	7	0	0	0	0	0	0	3	8	6	4	0	0	0	0	0	0	0	0	0	1	0	0	0	0	0	0	0	7	0	0	0
1		Gordonia_sp._KTR9_chromosome	0	6	0	3	0	0	0	0	0	4	1	0	2	0	0	0	0	0	0	0	0	0	0	0	0	0	0	0	0	0	0	0	0
1		Gramella_forsetii_KT0803_chromosome	0	9	0	0	1	0	1	0	0	2	6	0	0	0	0	0	0	0	0	0	0	0	0	0	0	0	0	0	0	1	0	0	0
1		Granulibacter_bethesdensis_CGDNIH1_chromosome	0	1	0	0	0	0	0	0	0	1	2	0	0	0	0	0	4	0	0	0	0	0	0	0	1	0	0	0	0	0	0	0	0
1		Granulicella_mallensis_MP5ACTX8_chromosome	0	3	0	0	0	0	4	0	1	0	3	7	0	0	0	4	0	0	0	0	0	0	0	0	0	0	0	0	0	0	0	0	0
1		Granulicella_tundricola_chromosome	0	7	0	0	2	0	3	0	1	0	2	0	0	0	0	15	0	0	0	0	0	0	0	0	0	0	0	0	0	2	0	0	0
1		Haemophilus_ducreyi_35000HP_chromosome	1	0	0	0	5	0	0	0	1	0	0	0	0	0	0	0	0	0	0	0	0	0	0	0	0	0	0	0	0	0	0	0	0
1		Haemophilus_influenzae_10810	0	0	0	0	2	0	0	0	0	0	3	0	0	0	0	0	0	0	0	0	0	0	0	0	0	0	0	0	0	0	0	1	0
0		Haemophilus_influenzae_86-028NP_chromosome	0	0	0	0	1	0	0	0	0	0	1	0	0	0	0	0	0	0	0	0	0	0	0	0	0	0	0	0	0	0	0	1	0
0		Haemophilus_influenzae_F3031	0	0	0	0	1	0	0	0	0	0	1	0	0	0	0	0	0	0	0	0	0	0	0	0	0	0	0	0	0	0	0	0	0
0		Haemophilus_influenzae_F3047	0	0	0	0	0	0	0	0	0	0	3	0	0	0	0	0	0	0	0	0	0	0	0	0	0	0	0	0	0	0	0	0	0
0		Haemophilus_influenzae_PittEE_chromosome	0	0	0	0	1	0	0	0	0	0	3	0	0	0	0	0	0	0	0	0	0	0	0	0	0	0	0	0	0	0	0	0	0
0		Haemophilus_influenzae_PittGG_chromosome	0	0	0	0	1	0	1	0	0	0	1	0	0	0	0	0	0	0	0	0	0	0	0	0	0	0	0	0	0	0	0	0	0
0		Haemophilus_influenzae_R2846_chromosome	1	0	0	0	0	0	0	0	0	0	0	0	0	0	0	0	0	0	0	0	0	0	0	0	0	0	0	0	0	0	0	0	0
0		Haemophilus_influenzae_R2866_chromosome	0	0	0	0	0	0	0	0	0	0	1	0	0	0	0	0	0	0	0	0	0	0	0	0	0	0	0	0	0	0	0	1	0
0		Haemophilus_influenzae_Rd_KW20_chromosome	0	0	0	0	0	0	1	0	0	0	2	0	0	0	0	0	0	0	0	0	0	0	0	0	0	0	0	0	0	0	0	0	0
1		Haemophilus_parainfluenzae_T3T1	0	0	0	0	1	0	0	0	0	0	2	0	0	0	0	0	0	0	0	0	0	0	0	0	0	0	0	0	0	0	0	0	0
1		Haemophilus_parasuis_SH0165_chromosome	0	16	0	0	4	0	2	0	0	1	1	1	0	0	0	0	0	0	0	0	0	0	0	0	0	0	0	4	0	0	0	0	0
1		Haemophilus_somnus_129PT_chromosome	0	0	0	0	5	0	0	2	0	0	0	0	0	0	0	0	0	0	0	0	0	0	0	0	0	0	0	0	0	0	0	0	0
0		Haemophilus_somnus_2336_chromosome	0	0	0	0	7	0	0	4	0	0	1	1	0	0	0	1	0	0	0	0	0	0	0	0	0	0	0	0	0	0	0	0	0
1		Hahella_chejuensis_KCTC_2396_chromosome	0	2	0	0	1	0	3	0	4	0	3	0	0	0	0	0	5	0	0	0	0	12	0	0	0	0	0	0	0	0	0	0	1
1		Halanaerobium_hydrogeniformans_chromosome	0	0	1	0	0	0	3	0	4	8	21	11	0	0	0	3	0	0	0	3	0	0	0	0	0	0	0	0	0	0	0	0	0
1		Halanaerobium_praevalens_DSM_2228_chromosome	0	1	0	0	0	0	2	4	1	0	5	2	0	0	0	0	0	0	0	0	0	0	0	0	0	0	0	0	0	0	1	0	0
1		Haliangium_ochraceum_DSM_14365_chromosome	0	0	0	5	0	0	1	0	14	1	2	0	0	3	0	0	0	0	0	0	0	1	0	0	0	0	0	0	0	0	12	0	0
1		Haliscomenobacter_hydrossis_DSM_1100_chromosome	0	4	0	0	0	0	6	0	2	0	1	0	0	0	0	1	4	4	0	0	0	11	0	0	4	0	7	1	0	0	5	0	0
1		Halobacillus_halophilus_DSM_2266	0	3	0	0	0	0	1	1	0	0	12	0	0	0	0	0	0	0	0	0	0	0	0	0	0	0	0	0	0	3	0	0	0
1		Halomonas_elongata_DSM_2581_chromosome	0	0	0	0	0	0	0	0	1	0	0	0	0	0	0	0	0	0	0	0	0	0	0	0	0	0	0	0	0	0	1	0	0
1		Halorhodospira_halophila_SL1_chromosome	0	1	0	0	0	0	0	0	2	0	7	1	0	0	0	1	0	0	0	0	0	0	0	0	0	0	0	0	0	0	0	0	0
1		Halothermothrix_orenii_H_168_chromosome	0	0	0	0	0	0	0	0	1	0	3	0	0	0	0	0	0	0	0	0	0	0	0	0	0	0	0	0	0	0	0	0	0
1		Halothiobacillus_neapolitanus_c2_chromosome	0	2	0	0	0	0	0	0	1	0	1	1	0	0	0	2	0	0	0	0	0	1	0	0	0	0	0	0	0	0	0	1	0
1		Helicobacter_acinonychis_str._Sheeba_chromosome	0	0	0	0	0	0	3	1	0	0	0	0	0	0	0	0	0	0	0	0	0	0	0	0	0	0	0	0	0	0	0	0	0
1		Helicobacter_bizzozeronii_CIII-1	0	0	0	0	0	0	1	1	0	0	0	0	0	0	0	0	0	0	0	0	0	0	0	0	0	0	0	0	0	0	0	0	0
0		Helicobacter_cetorum_MIT_99-5656_chromosome	0	0	0	0	2	0	1	20	0	8	0	0	0	0	0	0	0	0	0	0	0	0	0	0	0	0	0	0	0	0	0	0	0
1		Helicobacter_cinaedi_PAGU611	0	0	0	0	1	0	0	0	0	0	0	0	0	0	0	0	0	0	0	0	0	0	0	0	0	0	0	0	0	0	0	0	0
1		Helicobacter_felis_ATCC_49179	0	0	0	0	0	0	0	0	0	0	0	0	0	0	0	0	0	0	0	0	1	0	0	0	0	0	0	0	0	0	0	0	0
1		Helicobacter_mustelae_12198_chromosome	0	0	0	0	0	0	0	0	0	0	0	0	0	0	0	1	0	0	0	0	0	0	0	0	0	0	0	0	0	0	0	0	0
1		Helicobacter_pylori_2017_chromosome	0	0	0	0	0	0	0	1	0	0	0	0	0	0	0	0	0	0	0	0	0	0	0	0	0	0	0	0	0	0	0	0	0
0		Helicobacter_pylori_2018_chromosome	0	0	0	0	0	0	0	1	0	0	0	0	0	0	0	0	0	0	0	0	0	0	0	0	0	0	0	0	0	0	0	0	0
0		Helicobacter_pylori_26695	0	0	0	0	0	0	1	6	0	0	0	0	0	0	0	0	0	0	0	0	0	0	0	0	0	0	0	0	0	0	0	0	0
0		Helicobacter_pylori_51_chromosome	0	0	0	0	0	0	0	0	0	0	0	0	0	0	0	0	0	0	0	0	1	0	0	0	0	0	0	0	0	0	0	0	0
0		Helicobacter_pylori_83_chromosome	0	0	0	0	0	0	0	1	0	0	0	0	0	0	0	0	0	0	0	0	0	0	0	0	0	0	0	0	0	0	0	0	0
0		Helicobacter_pylori_908_chromosome	0	0	0	0	0	0	0	1	0	0	0	0	0	0	0	0	0	0	0	0	0	0	0	0	0	0	0	0	0	0	0	0	0
0		Helicobacter_pylori_B38_chromosome	0	0	0	0	0	0	0	0	0	0	0	0	0	0	0	0	0	0	0	0	5	0	0	0	0	0	0	0	0	0	0	0	0
0		Helicobacter_pylori_Cuz20_chromosome	0	0	0	0	0	0	0	1	0	0	0	0	0	0	0	0	0	0	0	0	1	0	0	0	0	0	0	0	0	0	0	0	0
0		Helicobacter_pylori_ELS37_chromosome	0	0	0	0	0	0	0	6	0	0	0	0	0	0	0	0	0	0	0	0	1	0	0	0	0	0	0	0	0	0	0	0	0
0		Helicobacter_pylori_F16	0	0	0	0	0	0	0	0	0	0	0	0	0	0	0	0	0	0	0	0	1	0	0	0	0	0	0	0	0	0	0	0	0
0		Helicobacter_pylori_F32	0	0	0	0	0	0	0	1	0	0	0	0	0	0	0	0	0	0	0	0	0	0	0	0	0	0	0	0	0	0	0	0	0
0		Helicobacter_pylori_HPAG1_chromosome	0	0	0	0	0	0	0	0	0	0	0	0	0	0	0	0	0	0	0	0	1	0	0	0	0	0	0	0	0	0	0	0	0
0		Helicobacter_pylori_HUP-B14_chromosome	0	0	0	0	0	0	0	1	0	0	0	0	0	0	0	0	0	0	0	0	1	0	0	0	0	0	0	0	0	0	0	0	0
0		Helicobacter_pylori_J99	0	0	0	0	0	0	0	1	0	0	0	0	0	0	0	0	0	0	0	0	0	0	0	0	0	0	0	0	0	0	0	0	0
0		Helicobacter_pylori_PeCan18_chromosome	0	0	0	0	0	0	0	2	0	0	0	0	0	0	0	0	0	0	0	0	0	0	0	0	0	0	0	0	0	0	0	0	0
0		Helicobacter_pylori_PeCan4_chromosome	0	0	0	0	0	0	0	1	0	0	0	0	0	0	0	0	0	0	0	0	0	0	0	0	0	0	0	0	0	0	0	0	0
0		Helicobacter_pylori_Sat464_chromosome	0	0	0	0	0	0	0	0	0	0	0	0	0	0	0	0	0	0	0	0	1	0	0	0	0	0	0	0	0	0	0	0	0
0		Helicobacter_pylori_Shi112_chromosome	0	0	0	0	0	0	0	2	0	0	0	0	0	0	0	0	0	0	0	0	5	0	0	0	0	0	0	0	0	0	0	0	0
0		Helicobacter_pylori_Shi169_chromosome	0	0	0	0	0	0	0	0	0	0	0	0	0	0	0	0	0	0	0	0	6	0	0	0	0	0	0	0	0	0	0	0	0
0		Helicobacter_pylori_SouthAfrica7_chromosome	0	0	0	0	0	0	0	2	0	0	0	0	0	0	0	0	0	0	0	0	0	0	0	0	0	0	0	0	0	0	0	0	0
0		Helicobacter_pylori_v225d_chromosome	0	0	0	0	0	0	1	0	0	0	0	0	0	0	0	0	0	0	0	0	0	0	0	0	0	0	0	0	0	0	0	0	0
0		Helicobacter_pylori_XZ274_chromosome	0	0	0	0	0	0	0	0	0	0	0	0	0	0	0	0	0	0	0	0	2	0	0	0	0	0	0	0	0	0	0	0	0
1		Heliobacterium_modesticaldum_Ice1_chromosome	0	2	35	2	0	0	0	0	2	0	6	0	0	0	0	0	0	0	0	0	1	0	0	0	0	0	0	0	0	2	0	0	0
1		Herbaspirillum_seropedicae_SmR1_chromosome	0	0	0	0	0	0	1	0	0	0	1	0	0	0	0	0	0	0	0	0	0	0	0	0	0	0	0	0	0	0	0	0	0
1		Herminiimonas_arsenicoxydans_chromosome	0	2	0	0	0	0	1	0	0	0	10	2	0	0	0	0	1	0	0	0	0	0	0	0	0	0	0	0	0	0	0	1	0
1		Herpetosiphon_aurantiacus_DSM_785_chromosome	0	1	4	0	0	0	0	1	3	1	1	0	0	0	0	0	0	0	0	0	0	0	0	0	0	1	2	0	0	0	0	0	1
1		Hippea_maritima_DSM_10411_chromosome	0	0	0	0	0	7	1	1	8	9	1	0	0	0	0	0	0	0	0	0	0	0	0	0	0	0	0	0	0	0	0	0	0
1		Hirschia_baltica_ATCC_49814_chromosome	0	0	0	0	0	0	0	0	0	0	1	0	0	0	0	0	0	0	0	0	0	0	0	0	0	0	0	0	0	0	0	0	0
1		Hydrogenobacter_thermophilus_TK-6_chromosome	0	0	0	0	0	0	0	0	1	0	0	0	0	0	0	0	0	0	0	0	0	0	0	0	0	0	0	0	0	0	0	0	0
0		Hydrogenobacter_thermophilus_TK-6	0	0	0	0	0	0	0	0	1	0	0	0	0	0	0	0	0	0	0	0	0	0	0	0	0	0	0	0	0	0	0	0	0
1		Hydrogenobaculum_sp._Y04AAS1_chromosome	0	0	0	0	0	0	0	0	1	0	1	0	0	0	0	0	0	0	0	0	0	0	0	0	0	0	0	0	0	0	3	0	0
1		Hyphomicrobium_denitrificans_ATCC_51888_chromosome	0	0	0	0	1	0	0	0	0	3	0	0	0	0	0	0	1	0	0	0	0	0	0	0	1	0	0	0	0	0	0	0	0
1		Hyphomicrobium_sp._MC1	0	0	7	0	1	0	0	0	0	0	4	0	0	0	0	1	0	0	0	0	0	0	0	0	0	0	0	0	0	0	0	0	0
1		Hyphomonas_neptunium_ATCC_15444_chromosome	0	8	0	0	0	0	0	0	0	0	5	0	0	0	0	0	0	0	0	1	0	0	0	0	0	0	0	0	0	0	0	0	0
1		Idiomarina_loihiensis_L2TR_chromosome	0	14	0	0	0	0	1	0	0	0	2	0	0	5	0	0	0	0	0	0	0	0	0	0	0	0	0	0	0	2	0	0	1
1		Ignavibacterium_album_JCM_16511_chromosome	0	5	0	0	0	0	8	0	0	5	0	0	0	0	0	6	0	0	0	0	0	0	0	0	0	0	0	0	0	0	0	0	0
1		Ilyobacter_polytropus_DSM_2926_chromosome	0	0	0	0	0	0	2	0	0	0	3	0	0	0	0	0	0	0	0	0	0	0	0	0	0	0	0	0	0	0	0	0	0
1		Intrasporangium_calvum_DSM_43043_chromosome	0	7	1	0	0	0	0	0	3	0	4	0	1	0	0	0	0	0	0	0	0	0	0	0	0	0	0	0	0	8	0	0	0
1		Isoptericola_variabilis_225_chromosome	0	3	0	0	0	0	0	0	0	0	1	0	0	0	0	0	0	0	0	0	0	0	0	0	0	0	0	0	0	5	0	0	0
1		Jannaschia_sp._CCS1_chromosome	0	4	2	0	0	0	0	0	0	0	4	0	0	0	0	1	0	0	0	0	0	0	0	0	0	0	0	0	0	0	0	0	0
1		Janthinobacterium_sp._Marseille_chromosome	0	0	0	0	0	0	1	0	4	0	1	4	0	0	0	0	0	0	0	0	0	0	0	0	0	0	0	0	0	0	0	1	0
1		Jonesia_denitrificans_DSM_20603_chromosome	0	0	0	0	0	0	0	0	0	0	0	0	0	0	0	0	0	0	0	0	0	0	0	0	0	0	0	0	0	1	0	0	0
1		Ketogulonicigenium_vulgare_Y25_chromosome	0	0	0	0	0	0	0	0	0	0	1	0	0	0	0	0	0	0	0	0	0	0	0	0	0	0	0	0	0	0	0	0	0
0		Ketogulonigenium_vulgarum_WSH-001_chromosome	0	0	0	0	0	0	0	0	0	0	0	0	0	0	0	0	2	0	0	0	0	0	0	0	0	0	0	0	0	0	0	0	0
1		Kineococcus_radiotolerans_SRS30216_chromosome	0	0	0	0	0	0	0	0	0	0	3	0	0	0	0	0	2	0	0	0	0	0	0	0	0	0	0	0	0	0	0	0	0
1		Kitasatospora_setae_KM-6054	0	2	2	0	0	0	0	0	0	2	6	0	1	4	0	0	18	0	2	0	0	6	0	0	10	0	0	1	0	0	0	0	0
1		Klebsiella_oxytoca_E718_chromosome	2	2	0	0	0	0	3	0	1	0	0	1	0	1	0	0	0	2	0	8	0	0	1	0	0	0	0	0	0	0	6	1	0
0		Klebsiella_oxytoca_KCTC_1686_chromosome	0	2	0	0	0	0	4	0	1	0	1	0	0	0	0	0	0	0	0	0	0	0	0	0	0	0	0	0	0	0	6	1	0
0		Klebsiella_pneumoniae_342_chromosome	0	1	0	0	0	0	0	0	2	0	1	1	0	0	0	0	0	5	0	0	0	0	0	0	0	0	0	0	0	0	5	0	0
0		Klebsiella_pneumoniae_KCTC_2242_chromosome	0	1	0	0	0	0	0	0	1	1	14	0	0	0	0	0	0	2	0	0	0	0	0	0	0	0	0	0	0	0	6	0	0
0		Klebsiella_pneumoniae_NTUH-K2044_chromosome	0	0	0	0	0	0	0	0	3	1	9	0	0	0	0	0	0	4	0	0	0	0	0	0	0	0	0	0	0	0	6	0	0
1		Klebsiella_pneumoniae_subsp._pneumoniae_1084_chromosome	0	0	0	0	0	0	0	0	1	1	10	0	0	0	0	0	0	1	0	0	0	0	0	0	0	0	0	0	0	0	6	0	0
0		Klebsiella_pneumoniae_subsp._pneumoniae_HS11286_chromosome	1	0	0	0	0	0	0	0	1	0	8	0	0	0	0	1	0	7	0	0	0	0	1	0	0	0	0	0	0	0	6	0	0
0		Klebsiella_pneumoniae_subsp._pneumoniae_MGH_78578_chromosome	2	1	0	0	0	0	0	0	2	0	5	0	0	0	0	3	0	1	0	0	0	0	0	0	0	0	0	0	0	1	7	0	0
1		Klebsiella_variicola_At-22_chromosome	0	0	0	0	0	0	1	0	2	0	0	0	0	0	0	0	0	0	0	0	0	0	0	0	0	0	0	0	0	0	5	0	0
1		Kocuria_rhizophila_DC2201	0	0	0	0	0	0	0	0	0	0	4	1	2	0	0	0	2	0	0	0	0	0	0	0	0	0	0	0	0	1	0	0	0
1		Kosmotoga_olearia_TBF_19.5.1	0	4	0	0	0	0	2	0	12	7	6	0	0	0	0	0	0	0	0	0	0	0	0	0	0	0	0	0	0	1	0	0	0
1		Kribbella_flavida_DSM_17836_chromosome	0	0	0	0	0	0	0	0	0	0	0	0	0	0	0	0	0	0	0	0	0	0	0	0	0	0	0	0	0	0	0	0	0
1		Kyrpidia_tusciae_DSM_2912_chromosome	0	11	0	1	0	2	2	0	2	1	7	0	0	0	0	12	0	0	0	0	11	3	0	0	0	3	0	8	0	0	0	0	0
1		Kytococcus_sedentarius_DSM_20547_chromosome	0	1	0	0	0	0	0	0	1	15	5	3	3	0	0	0	0	0	0	0	0	0	0	0	0	0	0	0	0	20	0	0	0
1		Lacinutrix_sp._5H-3-7-4_chromosome	0	1	0	0	0	0	0	0	0	0	0	0	0	0	0	0	0	0	0	0	0	0	0	0	0	0	0	0	0	0	0	0	0
1		Lactobacillus_acidophilus_30SC_chromosome	0	18	0	0	0	0	0	3	1	5	8	9	0	0	0	6	0	0	0	0	0	0	4	0	0	0	2	0	0	4	0	0	0
0		Lactobacillus_acidophilus_NCFM_chromosome	0	1	0	0	0	0	0	0	0	0	3	0	0	0	0	2	0	0	0	0	0	0	0	0	0	0	0	0	0	0	0	0	0
1		Lactobacillus_amylovorus_GRL_1112_chromosome	0	6	0	0	0	0	0	5	2	4	4	9	0	0	0	5	0	0	0	0	0	0	8	0	0	0	6	0	0	7	0	0	0
0		Lactobacillus_amylovorus_GRL1118_chromosome	0	2	0	0	0	0	0	6	0	1	3	6	0	0	0	1	0	0	0	0	0	0	0	0	0	0	0	0	0	1	0	0	0
1		Lactobacillus_brevis_ATCC_367	0	0	0	0	0	0	0	0	0	0	0	20	0	0	0	3	2	0	0	0	0	0	0	0	0	0	0	0	0	3	0	0	0
1		Lactobacillus_buchneri_CD034_chromosome	0	9	0	0	0	0	0	0	1	0	1	2	0	0	0	0	1	0	0	0	0	0	0	0	0	0	0	0	0	0	0	0	0
0		Lactobacillus_buchneri_NRRL_B-30929_chromosome	0	0	0	0	0	0	0	0	1	0	5	13	0	0	0	0	5	0	0	1	0	0	0	0	0	0	0	0	0	19	0	0	0
1		Lactobacillus_casei_ATCC_334	0	1	0	0	0	0	0	0	2	0	12	27	0	0	0	11	2	0	0	1	0	0	4	0	0	1	0	0	0	9	0	0	0
0		Lactobacillus_casei_BD-II_chromosome	0	0	0	0	0	0	0	0	2	0	8	21	0	0	0	6	2	0	0	3	0	0	3	0	0	0	0	0	0	3	0	0	0
0		Lactobacillus_casei_BL23_chromosome	0	0	0	0	0	0	0	0	2	0	8	21	0	0	0	8	3	0	0	4	0	0	3	0	0	0	0	0	0	4	0	0	0
0		Lactobacillus_casei_LC2W_chromosome	0	0	0	0	0	0	0	0	2	0	7	21	0	0	0	5	1	0	0	4	0	0	3	0	0	0	0	0	0	4	0	0	0
0		Lactobacillus_casei_str._Zhang_chromosome	0	0	0	0	0	0	0	0	0	0	5	0	0	0	0	0	0	0	0	0	0	0	1	0	0	0	0	0	0	15	0	0	0
1		Lactobacillus_crispatus_ST1	0	7	1	0	0	0	0	0	0	9	1	7	0	0	0	5	0	0	0	0	6	0	0	0	0	0	2	0	0	6	0	0	0
1		Lactobacillus_delbrueckii_subsp._bulgaricus_2038_chromosome	0	9	0	0	0	0	0	0	0	0	1	10	0	0	0	0	0	0	0	0	0	0	0	0	1	0	0	0	0	4	0	0	0
0		Lactobacillus_delbrueckii_subsp._bulgaricus_ATCC_11842	0	12	0	0	0	0	0	0	0	0	0	4	0	0	0	0	0	0	0	0	0	0	0	0	0	0	0	0	0	0	0	0	0
0		Lactobacillus_delbrueckii_subsp._bulgaricus_ATCC_BAA-365_chromosome	0	8	0	0	0	0	0	0	0	1	0	1	0	0	0	0	0	0	0	0	0	0	0	0	1	0	1	0	0	1	0	0	0
0		Lactobacillus_delbrueckii_subsp._bulgaricus_ND02_chromosome	0	9	0	0	0	0	2	1	0	7	5	8	0	0	0	0	0	0	0	0	11	1	5	0	10	0	0	0	0	5	0	0	0
1		Lactobacillus_fermentum_CECT_5716_chromosome	0	0	0	0	0	0	0	0	0	27	15	9	0	0	0	0	0	0	0	0	0	0	0	0	0	0	1	0	0	9	0	0	0
0		Lactobacillus_fermentum_IFO_3956	0	0	0	0	0	0	2	8	0	27	23	17	0	0	0	0	0	0	0	1	0	0	0	0	0	0	1	0	0	8	0	0	0
1		Lactobacillus_gasseri_ATCC_33323	0	0	0	0	0	0	0	0	0	0	0	0	0	0	0	0	0	0	0	0	0	0	0	0	0	0	0	0	0	1	0	0	0
1		Lactobacillus_helveticus_DPC_4571	0	5	1	0	0	0	0	0	0	23	6	3	0	0	0	8	1	0	0	0	7	0	2	0	0	0	12	0	0	26	0	0	0
0		Lactobacillus_helveticus_H10_chromosome	0	8	0	0	0	0	1	0	0	17	10	10	0	0	0	0	0	0	1	1	1	1	0	0	1	0	7	0	0	23	0	0	0
0		Lactobacillus_helveticus_R0052_chromosome	0	12	0	0	0	0	0	0	0	23	3	2	0	0	0	0	0	0	0	0	2	1	0	0	2	0	10	0	0	19	0	0	0
1		Lactobacillus_johnsonii_DPC_6026_chromosome	0	9	0	0	0	0	0	1	0	0	4	3	0	0	0	1	0	0	0	0	0	0	4	0	0	0	3	0	0	5	0	0	0
0		Lactobacillus_johnsonii_FI9785_chromosome	0	3	0	0	0	0	0	1	0	1	5	1	0	0	0	0	0	0	0	0	0	0	0	0	0	0	3	0	0	5	0	0	0
0		Lactobacillus_johnsonii_NCC_533	0	0	0	0	0	0	0	1	0	0	1	7	0	0	0	0	0	0	0	0	0	0	0	0	0	0	0	0	0	6	0	0	0
1		Lactobacillus_kefiranofaciens_ZW3_chromosome	0	3	0	0	0	0	0	1	0	5	4	9	0	0	0	0	0	0	2	0	7	0	0	0	0	0	3	0	0	6	0	0	0
1		Lactobacillus_plantarum_JDM1	0	0	0	0	0	0	0	0	1	0	1	1	0	0	0	11	0	0	0	0	0	0	0	0	0	0	0	0	0	0	0	0	0
0		Lactobacillus_plantarum_subsp._plantarum_ST-III_chromosome	0	0	0	0	0	0	0	0	1	0	1	6	0	0	0	4	0	0	0	0	0	0	0	0	0	0	0	0	0	9	0	0	0
0		Lactobacillus_plantarum_WCFS1	0	0	0	0	0	0	0	0	0	0	1	0	0	0	0	5	1	0	0	0	0	0	0	0	0	0	0	0	0	11	0	0	0
1		Lactobacillus_reuteri_DSM_20016_chromosome	0	0	0	0	0	0	15	4	2	0	4	5	0	0	0	2	0	0	0	0	0	0	4	0	0	0	0	0	0	7	0	0	0
0		Lactobacillus_reuteri_JCM_1112	0	0	0	0	0	0	14	5	2	0	2	2	0	0	0	5	0	0	0	0	0	0	5	0	0	0	0	0	0	2	0	0	0
0		Lactobacillus_reuteri_SD2112_chromosome	0	7	4	0	0	0	4	14	7	0	7	53	0	0	0	4	0	0	0	0	0	0	3	1	0	0	0	0	0	21	0	0	0
1		Lactobacillus_rhamnosus_ATCC_8530_chromosome	0	0	0	0	0	0	0	0	0	1	0	2	0	0	0	0	0	0	0	3	1	0	0	0	0	0	0	0	0	1	0	0	0
0		Lactobacillus_rhamnosus_GG	0	1	0	0	0	0	0	0	0	0	8	4	0	0	0	24	9	0	0	1	0	0	1	0	0	0	0	0	0	0	0	0	0
0		Lactobacillus_rhamnosus_GG	0	1	0	0	0	0	0	0	0	0	8	4	0	0	0	24	7	0	0	1	0	0	1	0	0	0	0	0	0	0	0	0	0
0		Lactobacillus_rhamnosus_Lc_705_chromosome	0	4	0	0	0	0	0	0	0	0	0	0	0	0	0	0	0	0	0	0	1	0	0	0	0	0	0	0	0	0	0	0	0
1		Lactobacillus_ruminis_ATCC_27782_chromosome	0	0	0	0	0	0	2	4	4	7	12	1	0	0	0	0	0	0	0	0	0	0	5	0	0	0	0	0	0	0	0	0	0
1		Lactobacillus_sakei_subsp._sakei_23K_chromosome	0	0	0	0	0	0	0	0	0	0	8	3	0	0	0	1	0	0	0	0	0	0	0	0	0	0	0	0	0	0	0	0	0
1		Lactobacillus_salivarius_CECT_5713_chromosome	0	1	0	0	0	0	0	0	0	0	3	1	0	0	0	0	0	0	0	0	0	0	0	0	0	0	0	0	0	21	0	0	0
0		Lactobacillus_salivarius_UCC118	0	0	0	0	0	0	1	1	0	0	2	0	0	0	0	0	0	0	0	0	0	0	0	0	0	0	0	0	0	16	0	0	0
1		Lactobacillus_sanfranciscensis_TMW_1.1304_chromosome	0	0	0	0	0	0	0	8	0	1	20	0	0	0	0	0	0	0	0	0	0	0	0	0	0	0	0	0	0	0	0	0	0
1		Lactococcus_garvieae_ATCC_49156	0	2	0	0	0	0	0	0	0	0	11	0	0	0	0	0	0	0	0	0	0	0	0	0	0	0	0	0	0	0	0	0	0
0		Lactococcus_garvieae_Lg2	0	2	0	0	0	0	0	0	0	0	11	0	0	0	0	0	0	0	0	0	0	0	0	0	0	0	0	0	0	0	0	0	0
1		Lactococcus_lactis_subsp._cremoris_A76_chromosome	0	0	0	0	0	0	0	0	4	40	52	0	0	0	0	1	0	0	0	4	0	0	0	0	0	0	0	0	0	0	0	0	0
0		Lactococcus_lactis_subsp._cremoris_MG1363_chromosome	0	0	0	0	0	0	0	0	8	6	22	0	0	0	0	0	0	0	0	3	0	0	0	0	0	0	1	0	0	0	0	0	0
0		Lactococcus_lactis_subsp._cremoris_NZ9000_chromosome	0	0	0	0	0	0	0	0	8	8	30	0	0	0	0	0	0	0	0	3	0	0	0	0	0	0	1	0	0	0	0	0	0
0		Lactococcus_lactis_subsp._cremoris_SK11	0	0	0	0	0	0	0	0	0	13	39	0	0	0	0	0	0	0	0	2	0	0	0	0	0	0	5	0	0	0	0	0	0
1		Lactococcus_lactis_subsp._lactis_CV56_chromosome	0	0	0	0	0	0	0	0	0	0	5	8	0	0	0	0	0	0	0	0	0	0	0	0	0	0	0	0	0	1	0	0	0
0		Lactococcus_lactis_subsp._lactis_Il1403	0	0	0	0	0	0	0	0	2	1	24	15	0	0	0	0	0	0	0	0	0	0	0	0	0	0	0	0	0	0	0	0	0
0		Lactococcus_lactis_subsp._lactis_KF147_chromosome	0	0	0	0	0	0	0	0	0	0	7	0	0	0	0	0	0	0	0	0	0	0	0	0	0	0	0	0	0	0	0	0	0
1		Laribacter_hongkongensis_HLHK9	0	0	0	0	0	0	0	0	0	0	7	0	0	0	0	0	0	5	0	0	0	0	0	0	0	0	0	0	0	0	0	0	0
1		Leadbetterella_byssophila_DSM_17132_chromosome	0	0	7	0	0	0	2	0	0	0	13	0	0	0	0	0	0	0	0	0	0	0	1	0	0	0	0	0	0	1	0	0	0
1		Legionella_longbeachae_NSW150_chromosome	1	3	3	0	0	0	0	0	0	0	1	0	0	0	0	0	1	1	0	2	0	2	0	0	0	0	1	0	0	3	0	0	0
1		Legionella_pneumophila_2300/99_Alcoy_chromosome	0	0	1	0	0	0	1	0	0	0	4	0	0	0	2	0	1	0	1	0	0	2	0	0	0	0	5	4	0	5	0	3	0
0		Legionella_pneumophila_str._Corby_chromosome	0	0	0	0	0	0	2	0	1	0	3	1	0	0	1	2	1	0	1	0	0	2	0	0	0	0	0	0	0	6	0	1	0
0		Legionella_pneumophila_str._Lens	0	0	0	0	0	0	1	0	0	0	8	0	0	0	0	1	2	0	0	0	0	6	0	0	0	0	1	0	0	1	0	0	0
0		Legionella_pneumophila_str._Paris	0	0	0	0	0	0	5	0	2	0	1	0	0	0	0	1	5	0	0	0	0	0	0	0	0	0	0	0	0	7	0	0	0
0		Legionella_pneumophila_subsp._pneumophila_ATCC_43290_chromosome	0	0	0	0	0	0	1	0	0	0	3	0	0	0	1	0	1	0	0	0	0	1	0	0	0	0	0	0	0	6	0	0	0
0		Legionella_pneumophila_subsp._pneumophila	0	12	0	0	0	0	1	0	0	0	4	0	0	0	0	1	0	0	0	0	0	1	0	0	0	0	0	0	0	0	0	1	0
0		Legionella_pneumophila_subsp._pneumophila	0	3	0	0	0	0	1	0	1	1	8	2	0	0	0	0	1	0	1	0	0	0	0	0	0	0	0	9	0	2	0	0	0
0		Legionella_pneumophila_subsp._pneumophila_str._Philadelphia_1_chromosome	0	0	0	0	0	0	1	0	0	0	6	0	0	0	0	0	2	0	0	0	0	1	0	0	0	0	0	0	0	6	0	0	0
1		Leifsonia_xyli_subsp._xyli_str._CTCB07_chromosome	0	5	0	0	0	0	0	0	3	5	3	15	6	0	0	0	1	0	0	0	0	0	0	0	0	0	0	0	0	0	0	0	0
1		Leptospira_biflexa_serovar_Patoc_strain_Patoc_1_(Ames)_chromosome_chromosome_I	0	0	0	0	0	0	0	0	1	0	1	2	0	0	0	0	0	0	0	0	0	0	0	0	0	2	0	0	0	0	0	0	0
0		Leptospira_biflexa_serovar_Patoc_strain_Patoc_1_(Paris)_chromosome_chromosome_I	0	0	0	0	0	0	0	0	1	0	1	2	1	0	0	0	0	0	0	0	0	0	0	0	0	2	0	0	0	0	0	0	0
1		Leptospira_borgpetersenii_serovar_Hardjo-bovis_JB197_chromosome_chromosome_1	0	79	0	0	0	0	0	0	1	0	5	0	0	0	0	0	0	0	0	0	0	0	0	0	0	0	1	0	0	0	1	0	0
1		Leptospira_borgpetersenii_serovar_Hardjo-bovis_JB197_chromosome_chromosome_2	0	3	0	0	0	0	0	0	0	0	1	0	0	0	0	0	0	0	0	0	0	0	0	0	0	0	0	0	0	0	0	0	0
0		Leptospira_borgpetersenii_serovar_Hardjo-bovis_L550_chromosome_chromosome_1	0	67	0	0	2	0	0	0	1	0	5	0	0	0	0	0	0	0	0	0	0	0	0	0	0	0	1	0	0	0	1	0	0
0		Leptospira_borgpetersenii_serovar_Hardjo-bovis_L550_chromosome_chromosome_2	0	5	0	0	0	0	0	0	0	0	1	0	0	0	0	0	0	0	0	0	0	0	0	0	0	0	0	0	0	0	0	0	0
1		Leptospira_interrogans_serovar_Copenhageni_str._Fiocruz_L1-130_chromosome_chromosome_I	0	14	0	0	1	0	0	0	1	0	2	0	0	0	0	0	1	0	1	0	0	0	0	0	0	0	0	0	0	0	1	0	0
0		Leptospira_interrogans_serovar_Lai_str._56601_chromosome_chromosome_I	0	47	0	0	1	0	0	0	1	0	3	0	0	0	0	0	1	0	1	0	0	0	0	0	0	0	0	0	0	0	5	0	0
0		Leptospira_interrogans_serovar_Lai_str._56601_chromosome_chromosome_II	0	4	0	0	0	0	0	0	0	0	0	0	0	0	0	0	0	0	0	0	0	0	0	0	0	0	0	0	0	0	0	0	0
0		Leptospira_interrogans_serovar_Lai_str._IPAV_chromosome_chromosome_1	0	45	0	0	1	0	0	0	1	0	3	0	0	0	0	0	1	0	1	0	0	0	0	0	0	0	0	0	0	0	5	0	0
0		Leptospira_interrogans_serovar_Lai_str._IPAV_chromosome_chromosome_2	0	4	0	0	0	0	0	0	0	0	0	0	0	0	0	0	0	0	0	0	0	0	0	0	0	0	0	0	0	0	0	0	0
1		Leptospirillum_ferrooxidans_C2-3	0	3	1	5	1	2	3	3	2	5	5	0	0	0	0	0	0	0	0	0	0	0	0	0	0	0	0	0	2	0	1	0	0
1		Leptothrix_cholodnii_SP-6_chromosome	0	1	0	0	0	0	1	0	1	0	8	4	0	0	0	2	0	0	0	0	0	1	0	0	0	0	0	0	0	0	0	0	0
1		Leptotrichia_buccalis_C-1013-b_chromosome	0	0	0	0	0	0	0	3	0	0	0	0	0	0	0	0	6	0	0	0	0	3	0	0	0	0	0	0	0	0	0	0	0
1		Leuconostoc_citreum_KM20	0	0	0	0	0	0	0	0	0	0	5	2	0	0	0	0	0	0	0	0	0	0	0	0	0	0	0	0	0	0	0	0	0
1		Leuconostoc_gasicomitatum_LMG_18811	0	0	0	0	0	0	0	0	0	0	5	2	0	0	0	0	0	0	0	0	0	0	0	0	0	0	0	0	0	0	0	0	0
1		Leuconostoc_kimchii_IMSNU_11154_chromosome	0	0	0	0	0	0	1	0	2	0	2	1	0	0	0	0	0	0	0	0	0	0	0	0	0	0	0	0	0	0	0	0	0
1		Leuconostoc_mesenteroides_subsp._mesenteroides_ATCC_8293	0	1	0	0	0	0	0	0	1	0	1	4	0	0	0	0	0	0	0	1	0	0	0	0	0	0	0	0	0	0	0	0	0
0		Leuconostoc_mesenteroides_subsp._mesenteroides_J18_chromosome	0	0	0	0	0	0	0	0	0	0	0	2	0	0	0	0	0	0	0	0	0	0	0	0	0	0	0	0	0	0	0	0	0
1		Leuconostoc_sp._C2_chromosome	0	0	0	0	0	0	1	0	1	0	2	0	0	0	0	0	0	0	0	0	0	0	0	0	0	0	0	0	0	0	0	0	0
1		Listeria_ivanovii_subsp._ivanovii_PAM_55	0	0	2	0	0	0	0	0	0	1	1	0	0	0	0	0	0	0	0	0	0	0	0	0	0	0	0	0	0	0	0	0	0
0		Listeria_monocytogenes_10403S_chromosome	0	0	0	0	0	0	0	0	0	0	1	0	0	0	0	0	0	0	0	0	0	0	0	0	0	0	0	0	0	0	0	0	0
0		Listeria_monocytogenes_ATCC_19117	0	0	4	0	0	0	0	0	0	0	0	0	0	0	0	1	0	0	0	0	0	0	0	0	0	0	0	0	0	0	0	0	0
0		Listeria_monocytogenes_EGD-e	0	0	0	0	0	0	0	0	0	0	2	0	0	0	0	0	0	0	0	0	0	0	0	0	0	0	0	0	0	0	0	0	0
0		Listeria_monocytogenes_Finland_1998_chromosome	0	0	0	0	0	0	0	0	0	0	2	0	0	0	0	0	0	0	0	0	0	0	0	0	0	0	0	0	0	0	0	0	0
0		Listeria_monocytogenes_FSL_R2-561_chromosome	0	0	0	0	0	0	0	0	0	0	2	0	0	0	0	0	0	0	0	0	0	0	0	0	0	0	0	0	0	0	0	0	0
0		Listeria_monocytogenes_J0161_chromosome	0	0	0	0	0	0	0	0	0	0	1	0	0	0	0	0	0	0	0	0	0	0	0	0	0	0	0	0	0	0	0	0	0
0		Listeria_monocytogenes_SLCC2479	0	0	0	0	0	0	0	0	0	0	1	0	0	0	0	0	0	0	0	0	0	0	0	0	0	0	0	0	0	0	0	0	0
0		Listeria_monocytogenes_SLCC5850	0	0	0	0	0	0	0	0	0	0	1	0	0	0	0	0	0	0	0	0	0	0	0	0	0	0	0	0	0	0	0	0	0
0		Listeria_monocytogenes_SLCC7179	0	0	0	0	0	0	0	0	0	0	2	0	0	0	0	0	0	0	0	0	0	0	0	0	0	0	0	0	0	0	0	0	0
1		Listeria_seeligeri_serovar_1/2b_str._SLCC3954	0	0	0	0	0	0	0	0	0	1	0	0	0	0	0	0	0	0	0	0	0	0	0	0	0	0	0	0	0	0	0	0	0
1		Listeria_welshimeri_serovar_6b_str._SLCC5334_chromosome	0	0	0	0	0	0	0	0	0	0	3	0	0	0	0	0	0	0	0	0	0	0	0	0	0	0	0	0	0	0	0	0	0
1		Lysinibacillus_sphaericus_C3-41_chromosome	0	0	2	0	0	0	0	0	0	0	6	0	0	0	0	5	0	0	0	0	1	0	0	0	0	0	0	0	0	0	0	0	0
1		Macrococcus_caseolyticus_JCSC5402	0	0	0	0	0	0	0	0	1	0	1	3	0	0	0	0	0	0	0	0	0	0	0	0	0	0	0	0	0	0	0	0	0
1		Magnetococcus_sp._MC-1_chromosome	1	0	0	2	0	0	2	0	2	1	21	0	0	0	0	1	4	1	1	0	0	1	17	0	18	1	0	0	0	0	10	0	0
1		Magnetospirillum_magneticum_AMB-1_chromosome	0	4	0	0	0	0	0	0	0	1	20	1	0	0	0	1	7	0	0	0	0	1	4	0	1	1	0	0	0	0	0	0	2
1		Mahella_australiensis_50-1_BON_chromosome	0	0	0	0	0	0	0	0	8	0	8	0	0	0	0	0	0	0	0	0	0	0	0	1	0	0	0	0	0	0	3	0	0
1		Mannheimia_succiniciproducens_MBEL55E_chromosome	0	1	0	0	0	0	2	0	0	0	5	0	0	0	0	0	0	0	0	0	0	0	0	0	0	0	0	0	0	1	0	0	1
1		Maricaulis_maris_MCS10_chromosome	0	0	0	0	0	0	0	0	0	0	2	0	0	0	0	0	0	0	0	3	0	0	0	0	0	0	0	0	0	0	0	0	0
1		Marinithermus_hydrothermalis_DSM_14884_chromosome	0	0	0	0	0	0	0	0	0	0	2	0	0	0	0	0	0	0	0	0	0	0	0	0	0	0	0	0	0	0	0	0	0
1		Marinitoga_piezophila_KA3_chromosome	0	1	0	0	0	0	0	0	0	1	0	0	0	0	0	0	0	0	0	0	0	0	0	0	0	0	0	0	0	0	5	0	0
1		Marinobacter_adhaerens_HP15_chromosome	0	0	0	0	0	0	0	0	0	0	3	0	0	0	0	0	0	0	0	0	0	0	0	0	0	0	0	0	0	0	0	0	0
1		Marinobacter_aquaeolei_VT8	0	5	1	7	0	0	0	0	23	5	6	0	0	0	0	11	0	0	0	0	0	4	0	0	0	1	0	0	0	3	0	4	0
1		Marinobacter_hydrocarbonoclasticus_ATCC_49840	0	3	1	0	0	0	0	0	0	0	4	0	0	0	0	0	0	0	0	0	0	0	0	0	0	1	0	0	0	0	0	1	0
1		Marinomonas_mediterranea_MMB-1_chromosome	0	4	0	0	1	0	1	0	0	4	0	6	0	0	0	2	0	0	0	0	0	0	2	0	0	1	0	0	0	0	0	0	0
1		Marinomonas_posidonica_IVIA-Po-181_chromosome	0	1	0	0	0	0	1	0	0	0	0	0	0	0	0	0	0	0	0	0	0	0	0	0	0	0	0	0	0	0	0	0	0
1		Marinomonas_sp._MWYL1_chromosome	0	2	1	0	0	0	3	0	1	0	10	0	0	0	0	2	0	0	0	0	0	1	0	0	0	2	0	0	0	0	0	0	0
1		Marivirga_tractuosa_DSM_4126_chromosome	0	2	0	0	0	0	1	0	0	0	0	0	0	0	0	0	0	0	0	0	0	0	0	0	0	1	0	0	0	0	0	0	0
1		Megasphaera_elsdenii_DSM_20460	0	0	3	0	0	0	0	0	0	1	11	0	0	0	0	0	0	0	0	0	0	0	0	0	0	0	0	0	0	0	0	0	0
1		Meiothermus_ruber_DSM_1279_chromosome	0	0	0	0	0	0	1	1	1	0	0	0	0	0	0	0	0	0	0	0	0	2	0	0	0	0	6	0	0	0	0	0	0
1		Meiothermus_silvanus_DSM_9946_chromosome	0	0	0	0	0	0	0	2	1	15	58	0	0	0	0	0	1	0	0	0	0	0	0	0	0	0	5	24	0	0	0	0	0
1		Melioribacter_roseus_P3M_chromosome	0	4	0	0	0	0	2	0	0	1	5	0	0	0	0	0	0	0	0	0	0	0	0	0	0	0	0	0	0	0	0	0	0
1		Mesoplasma_florum_L1_chromosome	0	0	0	0	0	0	0	0	1	0	0	0	0	0	0	0	0	0	0	0	0	0	0	0	0	0	0	0	0	0	0	0	0
1		Mesorhizobium_ciceri_biovar_biserrulae_WSM1271_chromosome	1	3	0	0	1	0	1	0	0	0	1	0	1	0	0	0	0	0	0	0	0	0	0	0	0	1	0	0	0	0	0	0	0
1		Mesorhizobium_loti_MAFF303099_chromosome	0	26	0	0	2	0	4	0	6	5	6	0	0	0	0	2	10	0	0	4	0	1	1	0	3	1	0	0	0	1	0	2	0
1		Mesorhizobium_opportunistum_WSM2075_chromosome	1	15	0	0	1	0	0	0	0	0	0	0	1	0	0	1	0	0	0	0	0	0	0	0	0	2	0	2	0	0	0	0	0
1		Mesotoga_prima_MesG1.Ag.4.2_chromosome	0	11	0	0	0	0	1	0	1	8	0	0	0	0	0	0	0	0	0	0	0	0	0	0	0	0	0	0	0	0	0	0	0
1		Methylacidiphilum_infernorum_V4	0	0	0	0	0	0	0	0	0	0	0	0	0	0	0	0	0	0	0	0	6	0	0	0	0	0	0	0	0	0	0	0	0
1		Methylibium_petroleiphilum_PM1_chromosome	0	3	2	0	0	0	1	0	3	0	1	0	0	0	0	14	0	0	0	0	0	0	0	0	0	0	0	0	0	0	0	0	0
1		Methylobacillus_flagellatus_KT	0	0	0	0	0	0	1	0	1	0	0	0	0	0	0	0	0	0	0	0	0	0	0	0	0	0	0	0	0	0	0	1	0
1		Methylobacterium_chloromethanicum_CM4_chromosome	0	4	0	0	0	0	0	0	1	2	9	0	0	0	0	0	0	0	0	0	0	3	0	0	0	0	0	0	0	2	0	0	0
0		Methylobacterium_extorquens_DM4	0	12	1	0	1	0	0	0	1	3	20	0	0	0	0	0	10	0	0	1	0	2	0	0	1	0	0	0	0	2	0	0	0
0		Methylobacterium_extorquens_PA1_chromosome	0	5	0	0	0	0	0	0	0	0	9	0	0	0	0	0	6	0	0	0	0	2	0	0	0	0	0	0	0	0	0	0	0
1		Methylobacterium_nodulans_ORS_2060_chromosome	0	32	24	1	0	0	1	0	0	1	4	0	5	0	0	2	19	0	0	3	0	15	2	6	1	1	0	2	0	4	0	0	0
1		Methylobacterium_populi_BJ001_chromosome	0	3	1	15	1	0	0	0	1	13	3	0	0	0	0	0	10	0	0	0	0	1	0	0	1	0	0	0	0	0	0	0	0
1		Methylobacterium_radiotolerans_JCM_2831_chromosome	0	0	0	0	0	0	0	0	0	1	7	0	0	0	0	0	3	0	0	0	0	1	0	0	0	0	0	0	0	0	0	0	0
1		Methylobacterium_sp._4-46_chromosome	0	13	2	0	0	0	0	0	8	7	13	14	0	0	0	3	2	0	0	5	0	7	0	0	2	0	0	0	0	1	0	0	0
1		Methylocella_silvestris_BL2_chromosome	0	0	0	0	0	0	0	0	2	0	2	0	0	0	0	0	1	0	0	0	0	0	0	0	0	0	0	0	0	0	0	0	0
1		Methylococcus_capsulatus_str._Bath_chromosome	0	0	0	0	0	0	0	0	0	2	8	0	0	0	0	21	0	0	0	0	0	0	0	0	0	0	0	2	0	0	0	0	0
1		Methylomicrobium_alcaliphilum_chromosome	0	4	4	0	4	0	6	0	5	0	1	0	0	0	0	1	1	0	0	0	0	0	1	0	0	0	0	3	0	8	5	2	0
1		Methylomonas_methanica_MC09_chromosome	0	2	4	6	0	0	13	0	4	0	19	0	0	0	0	0	0	0	0	0	0	10	2	0	0	1	0	4	0	0	0	0	3
1		Methylophaga_sp._JAM1_chromosome	0	3	0	0	0	0	0	0	2	0	4	0	0	0	0	0	7	0	0	0	0	0	2	0	0	0	12	0	0	1	0	0	0
1		Methylophaga_sp._JAM7_chromosome	0	0	0	0	0	0	1	0	0	0	3	0	0	0	0	0	0	0	0	0	0	0	1	0	0	1	0	0	0	1	0	3	0
1		Methylotenera_mobilis_JLW8_chromosome	0	0	0	0	0	0	0	0	0	0	1	0	0	0	0	0	0	0	0	0	0	0	0	0	0	0	0	0	0	0	0	0	1
1		Methylotenera_versatilis_301_chromosome	0	3	1	0	0	0	2	0	7	0	0	0	0	0	0	0	0	0	0	0	0	0	0	0	0	0	0	0	0	0	0	0	0
1		Methylovorus_glucosetrophus_SIP3-4_chromosome	0	0	0	0	0	0	0	0	0	0	1	0	0	0	0	0	0	0	0	0	0	0	0	0	0	0	0	0	0	0	0	0	0
1		Methylovorus_sp._MP688_chromosome	0	0	0	0	0	0	0	0	0	1	0	0	0	0	0	0	0	0	0	0	0	0	0	0	0	0	0	0	0	0	0	0	0
1		Microbacterium_testaceum_StLB037	0	0	0	0	0	0	0	0	0	0	0	1	3	0	0	0	4	0	0	0	0	0	0	0	0	0	0	0	0	0	0	0	0
1		Micrococcus_luteus_NCTC_2665	0	2	0	0	0	0	0	0	1	21	5	1	3	0	0	0	11	0	0	0	0	0	0	0	0	0	0	0	0	16	0	0	0
1		Microcystis_aeruginosa_NIES-843_chromosome	8	9	0	17	0	37	8	6	0	0	0	11	0	0	0	9	0	0	38	0	7	116	0	0	35	0	0	19	17	44	26	0	0
1		Microlunatus_phosphovorus_NM-1	0	0	0	0	0	0	0	0	7	1	21	3	0	6	0	0	1	0	0	0	0	3	0	0	0	0	0	12	0	0	4	0	0
1		Micromonospora_aurantiaca_ATCC_27029_chromosome	0	6	0	0	0	0	0	0	1	2	7	0	4	0	0	0	3	0	7	0	0	1	0	0	2	0	0	0	0	0	0	0	0
1		Micromonospora_sp._L5_chromosome	0	14	0	0	0	0	0	0	0	3	3	0	1	0	0	0	2	0	6	0	0	1	0	0	2	0	0	0	0	0	0	1	0
1		Mobiluncus_curtisii_ATCC_43063_chromosome	0	0	0	0	0	0	0	0	1	1	6	0	0	0	0	0	0	0	0	0	0	0	0	0	0	0	0	0	0	0	0	0	0
1		Modestobacter_marinus	0	7	0	0	0	0	0	0	0	3	5	0	4	0	0	0	0	0	0	0	0	0	0	0	0	0	0	0	0	0	0	0	0
1		Moorella_thermoacetica_ATCC_39073_chromosome	0	1	1	0	0	1	0	0	6	1	6	0	0	0	0	0	0	0	0	0	0	0	1	0	0	0	0	0	0	0	8	0	0
1		Moraxella_catarrhalis_RH4_chromosome	0	0	0	0	0	0	1	0	0	0	0	0	0	0	0	0	0	0	0	0	0	0	0	0	0	0	0	0	0	0	0	0	0
1		Muricauda_ruestringensis_DSM_13258_chromosome	0	4	1	0	0	0	0	0	0	0	2	0	0	0	0	0	0	0	0	0	0	0	0	0	0	0	0	0	0	0	0	0	0
1		Mycobacterium_abscessus_ATCC_19977_chromosome_chromosome_1	0	0	0	0	0	0	0	0	0	0	2	0	0	0	0	0	0	0	0	0	0	0	0	0	1	0	0	0	0	0	0	0	0
1		Mycobacterium_africanum_GM041182_chromosome	0	6	2	0	0	0	0	0	4	9	6	1	0	0	0	0	2	0	0	0	5	0	0	0	0	0	0	0	0	3	0	0	0
1		Mycobacterium_avium_104	0	4	0	1	0	0	1	0	5	69	18	0	6	0	0	0	0	0	0	0	0	0	0	0	0	0	0	0	0	0	0	0	0
0		Mycobacterium_avium_subsp._paratuberculosis_K-10	0	24	0	0	0	0	0	0	0	7	7	2	4	0	0	6	0	0	0	0	0	0	0	0	0	0	0	0	0	0	0	0	0
1		Mycobacterium_bovis_AF2122/97_chromosome	0	7	2	0	0	0	0	0	2	9	1	1	0	0	0	0	2	0	0	0	6	0	0	0	0	0	0	0	0	6	0	0	0
0		Mycobacterium_bovis_BCG_str._Mexico_chromosome	0	7	2	0	0	0	0	0	2	9	1	1	0	0	0	0	2	0	0	0	6	0	0	0	0	0	0	0	0	5	0	0	0
0		Mycobacterium_bovis_BCG_str._Pasteur_1173P2_chromosome	0	7	2	0	0	0	0	0	2	9	1	1	0	0	0	0	2	0	0	0	6	0	0	0	0	0	0	0	0	5	0	0	0
0		Mycobacterium_bovis_BCG_str._Tokyo_172	0	6	2	0	0	0	0	0	2	9	1	1	0	0	0	0	2	0	0	0	6	0	0	0	0	0	0	0	0	4	0	0	0
1		Mycobacterium_canettii_CIPT_140010059	0	8	0	0	0	0	0	0	7	8	15	1	0	0	0	0	1	0	0	0	4	0	0	0	0	0	0	0	0	13	0	0	0
1		Mycobacterium_chubuense_NBB4_chromosome	0	10	0	0	0	0	0	0	3	1	4	0	4	0	0	0	0	0	0	0	0	0	0	0	0	0	0	0	0	0	0	0	0
1		Mycobacterium_gilvum_PYR-GCK_chromosome	0	8	3	1	1	0	0	0	4	10	24	2	0	3	0	1	0	0	0	0	0	0	0	0	0	0	0	0	0	7	0	0	0
1		Mycobacterium_intracellulare_ATCC_13950_chromosome	0	0	0	0	0	0	0	0	1	0	4	9	3	0	0	0	0	0	0	0	0	0	0	0	0	0	0	0	0	0	0	0	0
0		Mycobacterium_intracellulare_MOTT-02_chromosome	0	9	0	0	0	0	0	0	1	0	7	5	3	0	0	0	0	0	0	0	0	0	0	0	0	0	0	0	0	0	0	0	0
0		Mycobacterium_intracellulare_MOTT-64_chromosome	0	0	0	0	0	0	0	0	0	0	10	5	0	0	0	0	0	0	0	0	0	0	0	0	0	0	0	0	0	0	0	0	0
1		Mycobacterium_leprae_Br4923_chromosome	0	1	0	0	0	0	0	0	0	0	0	0	0	0	0	0	0	0	0	0	0	0	0	0	0	0	0	0	0	0	0	0	0
0		Mycobacterium_leprae_TN_chromosome	0	1	0	0	0	0	0	0	0	0	0	0	0	0	0	0	0	0	0	0	0	0	0	0	0	0	0	0	0	0	0	0	0
1		Mycobacterium_marinum_M_chromosome	0	4	0	0	0	0	1	0	0	0	16	0	7	0	0	0	0	0	0	0	0	0	0	0	0	0	0	0	0	1	0	0	0
1		Mycobacterium_massiliense_str._GO_06_chromosome	0	0	0	0	0	0	0	0	0	0	1	0	0	0	0	0	0	0	0	0	0	0	0	0	0	0	0	0	0	0	0	0	0
1		Mycobacterium_rhodesiae_NBB3_chromosome	0	8	0	0	0	0	0	0	0	6	2	8	0	0	0	0	0	0	0	0	0	0	0	0	0	0	0	0	0	2	0	0	0
1		Mycobacterium_smegmatis_str._MC2_155_chromosome	0	7	0	4	0	0	0	0	2	3	6	2	1	0	0	0	0	0	0	0	0	9	0	0	0	0	0	0	0	28	0	0	0
0		Mycobacterium_smegmatis_str._MC2_155_chromosome	0	7	0	4	0	0	0	0	2	3	10	2	1	0	0	0	0	0	0	0	0	10	0	0	0	0	0	0	0	22	0	0	0
1		Mycobacterium_sp._JDM601_chromosome	0	0	0	0	0	0	0	0	0	5	4	0	0	0	0	0	0	0	0	0	0	0	0	0	0	0	0	0	0	0	0	0	0
1		Mycobacterium_sp._JLS_chromosome	0	0	0	0	0	0	0	0	0	1	19	3	0	0	0	0	0	0	0	0	0	0	0	0	0	0	0	0	0	0	0	0	0
1		Mycobacterium_sp._KMS_chromosome	0	2	0	0	0	0	0	0	0	11	10	2	7	0	0	0	0	0	0	0	0	0	0	0	0	0	0	0	0	0	0	0	0
1		Mycobacterium_sp._MCS_chromosome	0	4	0	0	0	0	0	0	0	11	9	3	9	0	0	0	0	0	0	0	0	0	0	0	0	0	0	0	0	0	0	0	0
1		Mycobacterium_sp._MOTT36Y_chromosome	0	1	1	0	0	0	0	0	5	13	3	7	0	0	0	0	1	0	0	0	0	2	0	0	0	0	0	0	0	4	0	0	0
1		Mycobacterium_sp._Spyr1_chromosome	0	10	3	1	0	0	0	0	0	19	40	3	1	8	0	0	0	0	0	0	0	0	0	0	0	0	0	0	0	8	0	0	0
1		Mycobacterium_tuberculosis_CCDC5079_chromosome	0	7	1	0	0	0	0	0	3	10	15	1	0	0	0	0	2	0	0	0	6	0	0	0	0	0	0	0	0	4	0	0	0
0		Mycobacterium_tuberculosis_CCDC5180_chromosome	0	7	1	0	0	0	0	0	3	9	18	1	0	0	0	0	2	0	0	0	6	0	0	0	0	0	0	0	0	4	0	0	0
0		Mycobacterium_tuberculosis_CDC1551_chromosome	0	7	2	0	0	0	0	0	2	9	4	1	0	0	0	0	0	0	0	0	5	0	0	0	0	0	0	0	0	6	0	0	0
0		Mycobacterium_tuberculosis_CTRI-2_chromosome	0	6	2	0	0	0	0	0	3	9	15	1	0	0	0	0	2	0	0	0	6	0	0	0	0	0	0	0	0	5	0	0	0
0		Mycobacterium_tuberculosis_F11	0	7	1	0	0	0	0	0	2	9	17	1	0	0	0	0	1	0	0	0	6	0	0	0	0	0	0	0	0	5	0	0	0
0		Mycobacterium_tuberculosis_H37Ra	0	7	2	0	0	0	0	0	4	9	18	1	0	0	0	0	2	0	0	0	6	0	0	0	0	0	0	0	0	5	0	0	0
0		Mycobacterium_tuberculosis_H37Rv_chromosome	0	7	2	0	0	0	0	0	4	9	16	1	0	0	0	0	2	0	0	0	6	0	0	0	0	0	0	0	0	5	0	0	0
0		Mycobacterium_tuberculosis_H37Rv_chromosome	0	7	1	0	0	0	0	0	2	9	16	1	0	0	0	0	0	0	0	0	6	0	0	0	0	0	0	0	0	4	0	0	0
0		Mycobacterium_tuberculosis_KZN_1435	0	6	1	0	0	0	0	0	3	9	14	1	0	0	0	0	1	0	0	0	6	0	0	0	0	0	0	0	0	5	0	0	0
0		Mycobacterium_tuberculosis_KZN_4207_chromosome	0	6	1	0	0	0	0	0	2	9	12	1	0	0	0	0	1	0	0	0	6	0	0	0	0	0	0	0	0	5	0	0	0
0		Mycobacterium_tuberculosis_KZN_605_chromosome	0	6	1	0	0	0	0	0	2	9	15	1	0	0	0	0	0	0	0	0	6	0	0	0	0	0	0	0	0	5	0	0	0
0		Mycobacterium_tuberculosis_RGTB327_chromosome	0	7	1	0	0	0	0	0	4	7	16	1	0	0	0	1	2	0	0	0	5	0	0	0	0	0	0	0	0	5	0	0	0
0		Mycobacterium_tuberculosis_RGTB423_chromosome	0	6	1	0	0	0	0	0	2	9	16	0	0	0	0	1	2	0	0	0	2	0	0	0	0	0	0	0	0	6	0	0	0
0		Mycobacterium_tuberculosis_UT205	0	2	1	0	0	0	0	0	3	3	0	1	0	0	0	0	0	0	0	0	6	0	0	0	0	0	0	0	0	1	0	0	0
1		Mycobacterium_ulcerans_Agy99_chromosome	0	0	0	0	0	0	1	0	0	71	0	0	0	0	0	0	0	0	0	0	0	0	0	0	0	0	0	185	0	0	0	0	0
1		Mycobacterium_vanbaalenii_PYR-1_chromosome	0	10	4	3	7	0	0	1	4	13	17	3	0	0	0	0	2	0	0	0	0	0	0	0	0	0	0	0	0	0	0	0	0
0		Mycoplasma_agalactiae_chromosome	0	0	0	0	0	0	0	0	1	0	0	3	0	0	0	0	0	0	0	0	0	0	0	0	0	0	0	0	0	0	0	0	0
1		Mycoplasma_agalactiae_PG2	0	0	0	0	0	0	0	0	1	0	0	0	0	0	0	0	0	0	0	0	0	0	0	0	0	0	0	0	0	0	0	0	0
1		Mycoplasma_bovis_HB0801_chromosome	0	0	0	0	0	0	0	0	1	0	10	3	0	0	0	0	0	0	0	0	0	0	0	0	0	0	0	0	0	0	0	0	0
0		Mycoplasma_bovis_Hubei-1_chromosome	0	0	0	0	0	0	0	0	1	0	11	3	0	0	0	0	0	0	0	0	0	0	0	0	0	0	0	0	0	0	0	0	0
0		Mycoplasma_bovis_PG45_chromosome	0	0	0	0	0	0	0	0	1	0	5	6	0	0	0	0	0	0	0	0	0	0	0	0	0	0	0	0	0	0	0	0	0
1		Mycoplasma_capricolum_subsp._capricolum_ATCC_27343_chromosome	0	0	0	0	0	0	0	0	2	0	2	0	0	0	0	0	0	0	0	0	0	0	0	0	0	0	0	0	0	0	0	0	0
1		Mycoplasma_conjunctivae_HRC/581_chromosome	0	0	0	0	0	0	0	0	0	0	4	0	0	0	0	0	0	0	0	0	0	0	0	0	0	0	0	0	0	0	0	0	0
1		Mycoplasma_crocodyli_MP145_chromosome	0	0	0	0	0	0	0	0	1	0	0	0	0	0	0	0	0	0	0	0	0	0	0	0	0	0	0	0	0	0	0	0	0
1		Mycoplasma_fermentans_JER_chromosome	0	0	0	0	0	0	0	0	1	0	2	4	0	0	0	0	0	0	0	0	0	0	0	0	0	0	0	0	0	0	0	0	0
0		Mycoplasma_fermentans_M64_chromosome	0	0	0	0	0	0	0	0	1	8	2	4	0	0	0	0	0	0	0	0	0	0	0	0	0	0	0	0	0	0	0	0	0
0		Mycoplasma_gallisepticum_NC06_2006.080-5-2P_chromosome	0	0	0	0	0	0	0	0	0	13	0	0	0	0	0	0	0	0	0	0	0	0	0	0	0	0	0	0	0	0	0	0	0
0		Mycoplasma_gallisepticum_NC95_13295-2-2P_chromosome	0	0	0	0	0	0	0	0	0	13	0	0	0	0	0	0	0	0	0	0	0	0	0	0	0	0	0	0	0	0	0	0	0
0		Mycoplasma_gallisepticum_NY01_2001.047-5-1P_chromosome	0	0	0	0	0	0	0	0	0	13	0	0	0	0	0	0	0	0	0	0	0	0	0	0	0	0	0	0	0	0	0	0	0
1		Mycoplasma_gallisepticum_str._F_chromosome	0	0	0	0	0	0	0	0	0	6	0	0	0	0	0	0	0	0	0	0	0	0	0	0	0	0	0	0	0	0	0	0	0
0		Mycoplasma_gallisepticum_str._R(high)_chromosome	0	0	0	0	0	0	0	0	0	6	0	0	0	0	0	0	0	0	0	0	0	0	0	0	0	0	0	0	0	0	0	0	0
0		Mycoplasma_gallisepticum_str._R(low)_chromosome	0	0	0	0	0	0	0	0	0	6	0	0	0	0	0	0	0	0	0	0	0	0	0	0	0	0	0	0	0	0	0	0	0
0		Mycoplasma_gallisepticum_VA94_7994-1-7P_chromosome	0	0	0	0	0	0	0	0	0	13	0	0	0	0	0	0	0	0	0	0	0	0	0	0	0	0	0	0	0	0	0	0	0
0		Mycoplasma_gallisepticum_WI01_2001.043-13-2P_chromosome	0	0	0	0	0	0	0	0	0	13	0	0	0	0	0	0	0	0	0	0	0	0	0	0	0	0	0	0	0	0	0	0	0
1		Mycoplasma_hominis_ATCC_23114_chromosome	0	0	0	0	0	0	0	0	0	0	1	0	0	0	0	0	0	0	0	0	0	0	0	0	0	0	0	0	0	0	0	0	0
1		Mycoplasma_hyopneumoniae_168_chromosome	0	0	0	0	0	0	0	0	0	0	0	0	0	0	0	0	0	0	0	0	0	0	0	0	0	0	0	0	0	0	0	0	0
0		Mycoplasma_hyopneumoniae_232	0	0	0	0	0	0	0	0	0	0	0	0	0	0	0	0	0	0	0	0	0	0	0	0	0	0	0	0	0	0	0	0	0
0		Mycoplasma_hyopneumoniae_7448_chromosome	0	0	0	0	0	0	0	0	0	1	0	0	0	0	0	0	0	0	0	0	0	0	0	0	0	0	0	0	0	0	0	0	0
0		Mycoplasma_hyopneumoniae_J_chromosome	0	0	0	0	0	0	0	0	0	1	2	0	0	0	0	0	0	0	0	0	0	0	0	0	0	0	0	0	0	0	0	0	0
1		Mycoplasma_hyorhinis_GDL-1_chromosome	0	0	0	0	0	0	0	0	0	0	2	0	0	0	0	0	0	0	0	0	0	0	0	0	0	0	0	0	0	0	0	0	0
0		Mycoplasma_hyorhinis_HUB-1_chromosome	0	0	0	0	0	0	0	0	0	0	19	0	0	0	0	0	0	0	0	0	0	0	0	0	0	0	0	0	0	0	0	0	0
0		Mycoplasma_hyorhinis_MCLD_chromosome	0	0	0	0	0	0	0	0	0	0	13	0	0	0	0	0	0	0	0	0	0	0	0	0	0	0	0	0	0	0	0	0	0
1		Mycoplasma_leachii_99/014/6	0	0	0	0	0	0	0	0	3	0	4	0	0	0	0	0	0	0	0	0	0	0	0	0	0	0	0	0	0	0	0	0	0
0		Mycoplasma_leachii_PG50_chromosome	0	0	0	0	0	0	0	0	1	0	4	0	0	0	0	0	0	0	0	0	0	0	0	0	0	0	0	0	0	0	0	0	0
1		Mycoplasma_mycoides_subsp._capri_LC_str._95010	0	0	0	0	0	0	0	0	1	0	17	0	0	0	0	0	0	0	0	0	0	0	0	0	0	0	0	0	0	0	0	0	0
0		Mycoplasma_mycoides_subsp._mycoides_SC_str._PG1_chromosome	0	0	0	0	0	0	0	0	1	0	12	0	0	0	0	0	0	0	0	0	0	0	0	0	0	0	0	0	0	0	0	0	0
1		Mycoplasma_penetrans_HF-2	0	0	0	0	0	0	0	0	6	3	0	6	0	0	0	0	0	0	0	0	0	0	0	0	0	0	0	0	0	0	0	0	0
1		Mycoplasma_pulmonis_UAB_CTIP	0	0	0	0	0	0	0	0	0	0	0	2	0	0	0	0	0	0	0	0	0	0	0	0	0	0	0	0	0	0	0	0	0
1		Mycoplasma_putrefaciens_KS1_chromosome	0	0	0	0	0	0	0	0	1	0	0	0	0	0	0	0	0	0	0	0	0	0	0	0	0	0	0	0	0	0	0	0	0
1		Mycoplasma_synoviae_53	0	0	0	0	0	0	0	0	0	0	0	0	0	0	0	0	0	0	0	0	0	0	0	0	0	0	0	0	0	0	0	0	0
1		Myxococcus_fulvus_HW-1_chromosome	0	0	2	0	0	0	0	0	16	11	5	0	0	3	0	3	0	0	0	0	0	3	0	0	5	0	0	0	5	0	0	0	0
1		Myxococcus_xanthus_DK_1622_chromosome	0	0	0	0	0	0	0	0	6	0	9	2	0	0	0	0	4	0	0	0	0	3	0	1	6	1	0	0	0	0	0	0	0
1		Nakamurella_multipartita_DSM_44233_chromosome	0	40	11	9	0	0	0	0	11	15	24	6	6	0	0	0	0	0	0	0	0	1	0	0	4	0	0	0	0	18	0	2	0
1		Natranaerobius_thermophilus_JW/NM-WN-LF_chromosome	0	14	1	0	0	0	1	1	0	4	9	0	0	0	0	0	0	0	0	11	0	0	0	0	0	0	0	0	0	0	0	0	1
1		Nautilia_profundicola_AmH_chromosome	0	0	0	0	0	0	1	0	0	0	0	0	0	0	0	0	0	0	0	0	0	0	0	0	0	0	0	0	0	0	0	0	0
1		Neisseria_gonorrhoeae_FA_1090	0	8	0	0	17	0	0	0	1	0	2	0	0	0	0	0	0	0	0	0	0	1	0	0	0	0	0	0	0	0	0	0	0
0		Neisseria_gonorrhoeae_NCCP11945_chromosome	0	9	0	0	23	0	1	0	2	0	4	0	0	0	0	6	0	0	0	0	0	8	0	0	0	0	0	0	0	0	0	0	0
0		Neisseria_gonorrhoeae_TCDC-NG08107_chromosome	0	9	0	0	0	0	1	0	2	0	2	0	0	0	0	5	0	0	0	0	0	1	0	0	0	0	0	0	0	0	0	0	0
1		Neisseria_lactamica_020-06_chromosome	0	2	0	0	1	0	1	0	0	0	0	0	0	0	0	1	0	0	0	0	0	0	0	0	0	0	0	0	0	0	0	0	0
1		Neisseria_meningitidis_053442_chromosome	0	4	0	0	14	0	2	0	0	0	2	6	0	0	0	16	0	0	0	0	0	1	0	0	0	0	0	0	0	0	0	0	0
0		Neisseria_meningitidis_8013	0	2	0	0	4	0	4	0	0	0	1	9	0	0	0	14	0	0	0	0	0	0	0	0	0	0	0	0	0	0	0	0	0
0		Neisseria_meningitidis_alpha14_chromosome	0	0	0	0	0	0	1	0	0	0	0	0	0	0	0	0	0	0	0	0	0	0	0	0	0	0	0	0	0	0	0	0	0
0		Neisseria_meningitidis_alpha710_chromosome	0	4	0	0	5	0	4	0	0	0	1	10	0	0	0	10	0	0	0	0	0	0	0	0	0	0	0	0	0	0	0	0	0
0		Neisseria_meningitidis_FAM18_chromosome	0	8	0	0	8	0	3	0	0	0	2	9	0	0	0	10	0	0	0	0	0	0	0	0	0	0	0	0	0	0	0	0	0
0		Neisseria_meningitidis_G2136_chromosome	0	5	1	0	7	0	4	0	0	0	2	8	0	0	0	10	0	0	0	0	0	1	0	0	0	0	0	0	0	0	0	0	0
0		Neisseria_meningitidis_H44/76_chromosome	0	6	2	0	9	0	1	0	0	0	1	15	0	0	0	10	0	0	0	0	0	2	0	0	0	0	0	0	0	0	0	0	0
0		Neisseria_meningitidis_M01-240149_chromosome	0	4	0	0	9	0	4	0	0	0	2	10	0	0	0	14	0	0	0	0	0	1	0	0	0	0	0	0	0	0	0	0	0
0		Neisseria_meningitidis_M01-240355_chromosome	0	1	0	0	10	0	2	1	0	0	2	11	0	0	0	22	0	0	0	0	0	1	0	0	0	0	0	0	0	0	0	0	0
0		Neisseria_meningitidis_M04-240196_chromosome	0	5	0	0	9	0	2	0	0	0	1	12	0	0	0	13	0	0	0	0	0	2	0	0	0	0	0	0	0	0	0	0	0
0		Neisseria_meningitidis_MC58_chromosome	0	5	0	0	3	0	1	0	0	0	0	14	0	0	0	7	0	0	0	0	0	1	0	0	0	0	0	0	0	0	0	0	0
0		Neisseria_meningitidis_NZ-05/33_chromosome	0	5	0	0	11	0	4	0	0	0	2	10	0	0	0	14	0	0	0	0	0	2	0	0	0	0	0	0	0	0	0	0	0
0		Neisseria_meningitidis_WUE_2594	0	2	1	0	8	0	4	0	1	0	1	11	0	0	0	9	0	0	0	0	0	0	0	0	0	0	0	0	0	0	0	0	0
0		Neisseria_meningitidis_Z2491_chromosome	0	4	0	0	10	0	2	0	0	0	1	6	0	0	0	9	0	0	0	0	0	0	0	0	0	0	0	0	0	0	0	0	0
1		Niastella_koreensis_GR20-10_chromosome	0	3	0	0	0	0	2	0	1	0	0	0	0	0	0	0	0	0	0	0	0	0	0	0	0	0	0	0	0	1	0	0	0
1		Nitratifractor_salsuginis_DSM_16511_chromosome	0	0	0	0	0	0	8	0	0	0	1	0	0	0	0	0	0	0	0	0	0	0	0	0	0	0	0	0	0	0	0	0	0
1		Nitratiruptor_sp._SB155-2	0	0	0	0	0	0	0	0	0	0	5	0	0	0	0	0	0	0	0	0	0	0	0	0	0	0	0	0	0	0	0	0	0
1		Nitrobacter_hamburgensis_X14_chromosome	0	28	1	2	1	0	0	0	10	5	2	0	0	0	0	27	11	0	0	0	0	15	3	0	3	0	0	0	0	0	0	0	0
1		Nitrobacter_winogradskyi_Nb-255_chromosome	0	1	0	0	4	0	0	0	2	0	35	0	0	0	0	0	30	0	0	0	0	28	0	0	0	0	0	0	0	0	0	0	0
1		Nitrosococcus_halophilus_Nc4_chromosome	12	1	0	0	0	2	8	5	0	13	0	0	0	0	2	0	1	0	0	0	4	9	0	0	0	0	0	0	0	0	0	0	0
1		Nitrosococcus_oceani_ATCC_19707_chromosome	0	0	0	0	0	0	3	2	0	0	1	0	0	0	0	1	1	0	0	0	0	23	0	0	0	0	0	0	0	0	1	0	0
1		Nitrosococcus_watsonii_C-113_chromosome	2	0	0	0	0	0	0	2	0	1	1	0	0	0	0	0	2	0	0	0	0	13	0	0	0	0	0	2	0	0	0	0	0
1		Nitrosomonas_europaea_ATCC_19718_chromosome	0	0	1	0	3	0	1	0	0	0	36	0	0	0	0	0	19	0	0	0	0	1	0	0	0	0	6	0	0	0	3	1	0
1		Nitrosomonas_eutropha_C91_chromosome	0	1	1	0	0	0	0	0	0	8	26	0	0	0	0	0	7	0	0	0	0	12	0	0	0	1	0	0	0	0	1	2	0
1		Nitrosomonas_sp._AL212_chromosome	0	2	0	0	14	0	6	0	15	2	24	11	0	0	0	31	3	0	0	0	0	0	11	0	0	0	0	0	0	0	0	0	0
1		Nitrosomonas_sp._Is79A3_chromosome	0	7	0	0	4	0	6	0	1	1	19	0	0	0	9	32	0	0	0	0	0	16	8	0	0	0	0	7	0	0	0	0	0
1		Nitrosospira_multiformis_ATCC_25196_chromosome	0	0	0	0	0	0	0	0	0	0	26	2	0	0	0	0	19	0	0	1	0	1	0	0	0	0	0	0	0	0	0	0	0
1		Nocardia_cyriacigeorgica_GUH-2	0	0	0	0	0	0	0	0	0	4	3	0	0	0	0	0	0	0	0	0	0	0	0	0	0	0	0	0	0	0	2	2	0
1		Nocardia_farcinica_IFM_10152_chromosome	0	0	0	0	0	0	0	0	0	0	1	1	3	0	0	0	9	0	0	0	0	1	0	0	0	0	0	0	0	0	0	0	0
1		Nocardioides_sp._JS614_chromosome	0	6	0	0	0	0	0	0	2	1	2	3	0	0	0	1	0	0	0	0	0	0	0	0	0	0	0	0	0	5	0	0	0
1		Nocardiopsis_alba_ATCC_BAA-2165_chromosome	0	0	0	0	0	0	0	0	0	0	5	0	0	0	0	0	3	0	1	0	0	0	0	0	1	0	0	0	0	1	0	0	0
1		Nocardiopsis_dassonvillei_subsp._dassonvillei_DSM_43111_chromosome_1	0	1	0	0	0	0	0	1	1	0	0	0	2	0	0	0	0	0	0	0	0	0	0	0	0	0	0	0	0	0	0	0	0
1		Nostoc_azollae_0708_chromosome	0	0	0	0	0	1	1	0	0	0	0	0	0	0	0	0	32	0	9	0	0	2	0	0	1	0	0	0	1	0	3	0	0
1		Nostoc_punctiforme_PCC_73102_chromosome	1	1	0	0	0	0	2	0	0	0	0	0	0	1	0	0	2	0	24	0	0	20	0	1	10	0	0	0	9	2	7	1	1
1		Nostoc_sp._PCC_7120_chromosome	0	12	0	0	0	0	3	3	0	0	0	0	0	0	0	0	7	0	0	0	0	14	0	0	0	0	9	0	1	2	9	0	0
1		Novosphingobium_aromaticivorans_DSM_12444_chromosome	0	0	0	0	0	0	0	0	1	0	0	0	0	0	0	0	3	0	0	7	0	0	0	0	0	0	0	0	0	0	0	0	0
1		Novosphingobium_sp._PP1Y	0	5	0	0	0	0	1	0	2	1	1	0	0	0	0	0	0	0	0	1	0	1	1	0	1	0	0	0	0	0	0	0	0
1		Oceanimonas_sp._GK1_chromosome	0	7	0	0	0	0	1	0	1	0	0	0	0	5	0	0	0	0	0	0	0	3	0	0	0	0	0	0	0	0	0	0	0
1		Oceanithermus_profundus_DSM_14977_chromosome	0	0	0	0	0	0	1	0	0	0	0	0	0	0	0	0	0	0	0	0	0	0	0	0	0	0	0	0	0	0	0	0	0
1		Oceanobacillus_iheyensis_HTE831_chromosome	0	0	0	0	0	0	2	0	0	0	1	0	0	0	0	0	0	0	0	0	0	0	0	0	0	0	0	0	0	8	0	0	0
1		Ochrobactrum_anthropi_ATCC_49188_chromosome_chromosome_1	0	0	0	1	0	0	0	0	2	0	4	0	0	0	0	0	4	0	0	0	0	5	6	0	0	0	0	0	0	0	0	0	0
1		Ochrobactrum_anthropi_ATCC_49188_chromosome_chromosome_2	0	0	0	0	0	0	0	0	0	0	1	0	0	0	0	0	0	0	0	0	0	3	1	0	0	0	0	0	0	0	0	0	0
1		Odoribacter_splanchnicus_DSM_20712_chromosome	0	0	2	0	6	0	1	0	4	0	1	1	0	0	0	21	0	0	2	0	0	0	1	0	5	0	0	2	0	0	0	0	0
1		Oenococcus_oeni_PSU-1	0	0	0	0	0	0	0	0	1	0	2	3	0	0	0	0	3	0	0	0	0	0	0	0	0	0	0	0	0	2	0	0	0
1		Oligotropha_carboxidovorans_OM4_chromosome	0	0	0	0	0	0	0	0	0	0	4	0	0	0	0	0	1	0	0	0	0	0	0	0	0	0	0	0	0	0	0	0	0
0		Oligotropha_carboxidovorans_OM5_uid59155_chromosome	0	0	0	0	0	0	0	0	0	0	3	0	0	0	0	0	1	0	0	0	0	0	0	0	0	0	0	0	0	0	0	0	0
0		Oligotropha_carboxidovorans_OM5_uid72795_chromosome	0	0	0	0	0	0	0	0	0	0	4	0	0	0	0	0	0	0	0	0	0	0	0	0	0	0	0	0	0	0	0	0	0
1		Olsenella_uli_DSM_7084_chromosome	0	0	0	0	0	0	0	0	1	0	0	0	0	0	0	0	0	0	0	0	0	0	0	0	0	0	0	0	0	0	0	0	0
1		Onion_yellows_phytoplasma_OY-M	0	0	0	0	0	0	0	0	1	0	8	0	0	0	0	0	0	0	0	0	0	0	0	0	0	0	0	0	0	0	0	0	0
1		Opitutus_terrae_PB90-1_chromosome	0	0	0	0	0	0	4	0	0	0	7	0	0	0	0	0	0	0	0	0	0	0	0	0	0	0	0	0	0	0	0	0	0
1		Orientia_tsutsugamushi_str._Boryong	0	10	0	0	0	0	0	0	0	0	0	0	0	0	0	0	0	0	0	0	0	2	0	0	0	0	3	0	0	0	8	0	0
0		Orientia_tsutsugamushi_str._Ikeda	0	35	0	0	0	0	0	0	0	0	0	0	0	0	0	0	0	0	55	0	0	44	0	0	0	0	49	0	0	0	17	0	0
1		Ornithobacterium_rhinotracheale_DSM_15997_chromosome	0	3	0	0	0	0	0	0	0	0	6	10	0	0	0	0	0	0	0	0	0	0	0	0	0	0	0	0	0	0	0	0	0
1		Oscillibacter_valericigenes_Sjm18-20	0	24	17	0	0	0	0	0	24	23	53	8	0	0	0	10	0	0	0	0	0	1	0	0	0	9	0	0	0	0	0	0	0
1		Owenweeksia_hongkongensis_DSM_17368_chromosome	1	2	0	0	0	0	3	0	0	0	0	0	0	0	0	0	0	0	0	0	0	0	0	0	0	0	0	0	0	0	0	0	0
1		Paenibacillus_mucilaginosus_3016_chromosome	0	14	7	0	0	0	0	0	0	0	18	0	0	0	0	8	0	0	0	0	0	0	0	0	0	0	0	0	0	1	0	0	0
0		Paenibacillus_mucilaginosus_K02_chromosome	0	12	2	0	0	0	0	0	0	0	7	0	0	0	0	0	2	0	0	0	0	0	0	0	0	0	0	0	0	1	0	0	0
0		Paenibacillus_mucilaginosus_KNP414_chromosome	0	12	6	0	0	0	0	0	0	6	0	0	0	0	0	3	0	0	0	0	0	0	0	0	0	0	0	0	0	0	0	0	0
1		Paenibacillus_polymyxa_E681_chromosome	0	3	4	0	0	0	0	0	1	2	12	3	0	0	0	0	9	0	0	0	0	0	0	0	0	0	0	0	0	0	0	0	1
0		Paenibacillus_polymyxa_M1	0	1	1	0	0	0	0	0	1	0	9	0	0	0	0	0	0	0	0	0	0	0	0	0	0	0	0	0	0	1	0	4	0
0		Paenibacillus_polymyxa_SC2_chromosome	0	1	0	0	0	0	0	0	0	0	8	0	0	0	0	0	1	0	0	0	0	0	0	0	0	0	0	0	0	1	0	1	0
1		Paenibacillus_sp._JDR-2_chromosome	0	1	5	0	0	0	0	0	0	0	1	0	0	0	0	0	0	0	0	0	0	0	0	0	0	0	0	0	0	0	0	0	0
1		Paenibacillus_sp._Y412MC10_chromosome	0	0	0	0	0	0	2	0	0	0	3	0	0	0	0	0	0	0	0	0	0	0	0	0	0	0	0	0	0	0	0	0	0
1		Paenibacillus_terrae_HPL-003_chromosome	0	0	1	0	0	1	1	0	0	3	4	0	0	0	0	0	7	0	0	0	0	2	0	0	0	0	0	0	0	1	0	0	0
1		Paludibacter_propionicigenes_WB4_chromosome	0	0	0	0	0	0	5	0	0	0	0	0	0	0	0	0	0	0	0	0	0	0	0	0	0	0	0	0	0	0	0	0	0
1		Pantoea_ananatis_AJ13355	0	2	0	0	0	0	0	0	1	0	4	0	0	0	0	0	0	0	0	0	0	0	0	0	0	0	0	0	0	0	3	0	0
0		Pantoea_ananatis_LMG_20103_chromosome	0	0	0	0	0	0	0	0	1	0	3	0	0	0	0	0	0	1	0	0	0	0	0	0	0	0	0	0	0	0	4	0	0
0		Pantoea_ananatis_LMG_5342	0	1	0	0	0	0	0	0	1	0	4	0	0	0	0	0	0	0	0	0	0	0	0	0	0	0	0	0	0	0	3	0	0
0		Pantoea_ananatis_PA13_chromosome	0	0	0	0	0	0	0	0	1	0	1	0	0	0	0	0	0	0	0	0	0	0	0	0	0	0	0	0	0	0	3	0	0
1		Pantoea_sp._At-9b_chromosome	0	0	0	0	0	0	0	0	1	0	0	0	0	0	0	0	0	0	0	0	0	0	0	0	0	0	0	0	0	0	4	0	0
1		Pantoea_vagans_C9-1_chromosome	0	1	0	0	0	0	0	0	1	0	0	0	0	0	0	0	0	0	0	0	0	0	0	0	0	0	0	0	0	0	0	0	0
1		Parabacteroides_distasonis_ATCC_8503_chromosome	0	1	0	0	0	0	0	0	7	0	0	0	0	0	0	0	0	0	0	0	0	0	0	0	0	0	1	0	0	0	0	0	0
1		Parachlamydia_acanthamoebae_UV7	1	0	0	0	0	0	0	0	0	16	0	0	0	0	0	0	7	0	3	0	1	1	0	0	0	0	0	1	0	0	0	1	0
1		Paracoccus_denitrificans_PD1222_chromosome_1	0	4	0	0	0	0	0	0	1	0	0	0	0	0	0	1	5	1	0	0	0	0	1	0	0	0	0	0	0	0	0	0	0
1		Paracoccus_denitrificans_PD1222_chromosome_chromosome_2	0	4	0	0	0	0	1	0	0	0	2	0	0	0	0	0	0	0	0	0	0	0	2	0	1	0	0	0	0	2	0	0	0
1		Parvibaculum_lavamentivorans_DS-1_chromosome	0	0	0	0	3	0	0	0	1	0	1	0	0	0	0	0	0	0	0	0	0	0	0	0	0	0	0	0	0	0	0	0	0
1		Parvularcula_bermudensis_HTCC2503_chromosome	0	0	0	0	1	0	0	0	0	0	2	0	0	0	0	0	1	0	0	1	0	1	0	0	0	0	0	0	0	0	0	0	0
0		Pasteurella_multocida_36950_chromosome	0	0	0	0	0	0	7	0	0	0	0	1	0	0	0	0	0	0	0	2	0	0	0	0	0	2	0	0	0	3	0	0	0
1		Pasteurella_multocida_subsp._multocida_str._3480_chromosome	0	0	0	0	2	0	0	0	0	0	0	0	0	0	0	0	0	0	0	0	0	0	0	0	0	0	0	0	0	0	0	0	0
0		Pasteurella_multocida_subsp._multocida_str._HN06_chromosome	0	0	0	0	0	0	1	0	0	0	0	0	0	0	0	0	0	0	0	0	0	0	0	0	0	0	0	0	0	0	0	0	0
0		Pasteurella_multocida_subsp._multocida_str._Pm70_chromosome	1	0	0	0	0	0	0	0	0	0	0	0	0	0	0	0	0	0	0	0	0	0	0	0	0	0	0	0	0	0	0	0	0
1		Pectobacterium_atrosepticum_SCRI1043_chromosome	0	0	0	0	0	0	1	0	0	0	1	0	0	1	0	0	0	1	0	0	0	0	0	0	0	0	0	0	0	0	1	1	0
1		Pectobacterium_carotovorum_subsp._carotovorum_PC1	0	0	0	0	0	0	0	0	0	0	0	0	0	1	0	0	0	0	0	0	0	0	0	0	0	0	0	0	0	0	2	0	0
1		Pectobacterium_wasabiae_WPP163_chromosome	2	0	0	0	0	0	3	0	0	0	4	0	0	0	0	0	0	0	0	0	0	0	0	0	0	0	0	0	0	0	2	0	0
1		Pediococcus_claussenii_ATCC_BAA-344_chromosome	0	0	0	0	0	0	0	0	0	0	1	0	0	0	0	0	0	0	0	0	0	0	0	0	0	0	0	0	0	0	0	0	0
1		Pediococcus_pentosaceus_ATCC_25745	0	0	0	0	0	0	0	0	1	0	0	1	0	0	0	0	0	0	0	0	0	0	0	0	0	0	0	0	0	0	0	0	0
1		Pedobacter_heparinus_DSM_2366_chromosome	0	0	0	0	0	0	0	0	0	0	0	0	0	0	0	0	0	0	0	0	0	0	0	0	0	0	0	0	0	0	0	0	0
1		Pedobacter_saltans_DSM_12145_chromosome	0	6	1	0	0	0	3	0	0	0	0	0	0	0	0	0	0	0	0	0	0	0	0	0	0	0	2	0	0	0	0	0	0
1		Pelagibacterium_halotolerans_B2_chromosome	0	0	0	0	0	0	0	0	2	0	1	0	3	0	0	0	6	0	0	0	0	0	0	0	0	1	0	0	0	0	0	0	0
1		Pelobacter_carbinolicus_DSM_2380_chromosome	0	5	5	0	0	0	6	0	1	0	12	0	0	0	1	0	0	0	0	0	0	0	0	0	0	0	0	0	0	2	0	0	2
1		Pelobacter_propionicus_DSM_2379_chromosome	0	0	0	0	0	0	4	0	4	2	0	0	0	0	1	25	0	0	0	0	0	0	0	0	0	0	0	0	0	0	0	1	0
1		Pelodictyon_phaeoclathratiforme_BU-1_chromosome	0	0	0	2	0	0	5	0	0	0	4	0	0	0	2	2	0	0	0	0	0	9	0	0	0	0	0	0	0	2	5	0	0
1		Pelotomaculum_thermopropionicum_SI_chromosome	0	5	2	0	0	0	4	0	5	10	9	0	0	0	0	10	0	0	0	0	0	0	1	0	0	0	0	0	0	0	4	0	0
1		Persephonella_marina_EX-H1_chromosome	0	0	0	0	0	0	0	0	1	0	0	0	0	0	0	0	0	0	0	0	0	0	0	0	0	0	0	0	0	0	0	0	0
1		Petrotoga_mobilis_SJ95_chromosome	0	10	0	0	0	0	0	0	2	0	1	0	0	0	0	0	0	0	0	0	0	0	0	0	0	0	0	0	0	3	5	0	0
1		Phaeobacter_gallaeciensis_2.10_chromosome	0	0	0	0	0	0	0	0	0	0	7	0	0	0	0	0	0	0	0	0	0	0	0	0	0	0	0	0	0	0	0	0	0
0		Phaeobacter_gallaeciensis_DSM_17395_chromosome	0	4	0	0	0	0	0	0	10	0	2	0	0	0	0	0	0	4	0	0	0	0	0	0	0	0	0	0	0	0	0	0	0
1		Phenylobacterium_zucineum_HLK1_chromosome	0	4	0	0	1	0	0	0	0	0	7	0	0	0	0	0	0	0	0	0	0	0	0	0	0	0	0	0	0	0	0	0	0
1		Photobacterium_profundum_SS9_chromosome_1	0	8	0	0	9	0	16	0	0	0	0	0	0	0	0	0	0	0	0	1	0	16	6	0	0	3	0	3	0	1	0	0	0
1		Photobacterium_profundum_SS9_chromosome_2	0	5	0	0	8	0	12	0	0	0	2	1	0	0	0	0	0	2	0	9	0	18	6	1	0	6	0	4	0	0	0	0	0
1		Photorhabdus_asymbiotica_subsp._asymbiotica_ATCC_43949_chromosome	0	3	1	0	0	0	2	0	1	0	7	1	0	1	0	0	0	0	0	0	0	8	0	0	0	0	8	0	0	0	5	1	0
1		Photorhabdus_luminescens_subsp._laumondii_TTO1	2	3	0	0	0	7	8	0	1	0	1	6	0	0	0	0	4	0	0	0	0	43	4	0	0	0	17	2	0	1	10	0	0
1		Phycisphaera_mikurensis_NBRC_102666	0	0	0	0	0	0	4	0	0	2	0	0	0	0	0	5	0	0	0	0	0	7	0	0	0	0	0	0	0	0	0	0	0
1		Pirellula_staleyi_DSM_6068_chromosome	0	0	0	0	0	0	3	0	0	0	0	0	0	0	0	0	9	0	0	0	0	0	1	0	0	0	0	0	0	0	0	0	0
1		Planctomyces_brasiliensis_DSM_5305_chromosome	0	7	0	0	0	0	7	0	0	0	0	1	0	0	0	0	26	0	0	0	0	2	0	0	0	0	0	0	0	0	0	0	0
1		Planctomyces_limnophilus_DSM_3776_chromosome	0	0	0	0	0	0	4	0	0	0	0	0	0	0	0	0	2	0	0	0	0	0	0	0	0	0	0	0	0	0	0	0	0
1		Polaromonas_naphthalenivorans_CJ2_chromosome	0	12	1	0	2	0	1	1	2	0	3	0	0	0	0	3	3	1	0	0	0	19	2	0	4	0	1	0	0	0	0	0	0
1		Polaromonas_sp._JS666_chromosome	0	5	1	0	2	0	1	0	1	0	6	1	1	0	0	2	0	0	0	1	0	4	0	0	1	3	0	0	0	3	0	3	0
1		Polymorphum_gilvum_SL003B-26A1_chromosome	0	2	0	0	0	0	0	0	8	1	17	0	0	0	0	3	3	0	0	0	0	4	1	0	0	0	0	1	0	0	0	0	0
1		Polynucleobacter_necessarius_subsp._asymbioticus_QLW-P1DMWA-1_chromosome	0	1	0	0	0	0	1	0	0	0	2	2	0	0	0	0	0	0	0	0	0	0	0	0	0	0	0	0	0	0	0	0	0
1		Porphyromonas_asaccharolytica_DSM_20707_chromosome	0	3	0	0	0	0	2	0	0	0	0	2	0	0	0	0	0	0	0	0	0	0	0	0	0	0	0	0	0	6	0	0	0
1		Porphyromonas_gingivalis_ATCC_33277	0	0	0	0	0	0	0	0	0	0	1	0	0	0	0	44	0	0	0	0	0	0	0	0	0	0	27	4	0	0	0	0	0
0		Porphyromonas_gingivalis_TDC60	0	0	1	0	0	0	0	0	0	1	0	0	0	0	0	21	0	0	0	0	0	0	0	0	0	0	10	2	0	0	0	0	0
0		Porphyromonas_gingivalis_W83_chromosome	0	0	0	0	0	0	0	0	0	0	0	0	0	0	10	13	0	0	0	0	0	0	0	0	0	0	5	6	0	0	0	0	0
1		Prevotella_denticola_F0289_chromosome	0	2	1	0	0	0	0	0	0	0	0	0	0	0	0	1	0	0	0	0	0	0	0	0	2	0	1	0	0	4	0	0	0
1		Prevotella_intermedia_17_chromosome_chromosome_I	0	0	0	0	0	0	0	0	0	0	0	0	0	0	4	0	0	0	0	0	0	0	0	0	0	0	7	0	0	5	0	0	0
1		Prevotella_intermedia_17_chromosome_chromosome_II	0	0	0	0	0	0	0	0	0	1	0	0	0	0	4	0	0	0	0	0	0	0	0	0	0	0	15	0	0	1	0	0	0
1		Prevotella_melaninogenica_ATCC_25845_chromosome_chromosome_I	0	0	0	0	0	0	0	0	0	1	0	0	0	0	1	0	0	0	0	0	0	0	0	0	0	0	0	0	0	4	0	0	0
1		Prevotella_melaninogenica_ATCC_25845_chromosome_chromosome_II	0	0	2	0	0	0	0	0	0	0	0	0	0	0	5	0	0	0	0	0	0	0	0	1	0	0	0	0	0	3	0	0	0
1		Prevotella_ruminicola_23_chromosome	0	0	0	0	0	0	3	0	3	0	0	0	0	0	0	0	0	0	0	0	0	0	0	0	0	0	0	0	0	0	0	0	0
0		Prochlorococcus_marinus_str._MIT_9303_chromosome	0	0	0	0	0	0	6	0	0	0	0	0	0	0	0	0	0	0	0	0	0	0	0	0	0	0	0	0	0	0	0	0	0
0		Prochlorococcus_marinus_str._MIT_9313_chromosome	0	0	0	0	0	0	5	0	0	0	0	0	0	0	0	0	0	0	0	0	0	0	0	0	0	0	0	0	0	0	0	0	0
1		Propionibacterium_acnes_266_chromosome	0	0	0	0	0	0	0	0	0	2	1	0	0	0	0	0	0	0	0	0	0	0	0	0	0	0	0	0	0	1	0	0	0
0		Propionibacterium_acnes_6609_chromosome	0	0	0	0	0	0	0	0	0	0	1	0	0	0	0	0	0	0	0	0	0	0	0	0	0	0	0	0	0	2	0	0	0
0		Propionibacterium_acnes_ATCC_11828_chromosome	0	0	0	0	0	0	0	0	0	0	1	0	0	0	0	0	0	0	0	0	0	0	0	0	0	0	0	0	0	0	0	0	0
0		Propionibacterium_acnes_KPA171202	0	0	0	0	0	0	0	0	0	0	1	0	0	0	0	0	0	0	0	0	0	0	0	0	0	0	0	0	0	2	0	0	0
0		Propionibacterium_acnes_SK137_chromosome	0	0	0	0	0	0	0	0	0	2	1	0	0	0	0	0	0	0	0	0	0	0	0	0	0	0	0	0	0	1	0	0	0
0		Propionibacterium_acnes_TypeIA2_P.acn17_chromosome	0	0	0	0	0	0	0	0	0	2	1	0	0	0	0	0	0	0	0	0	0	0	0	0	0	0	0	0	0	1	0	0	0
0		Propionibacterium_acnes_TypeIA2_P.acn31_chromosome	0	0	0	0	0	0	0	0	0	2	1	0	0	0	0	0	0	0	0	0	0	0	0	0	0	0	0	0	0	1	0	0	0
0		Propionibacterium_acnes_TypeIA2_P.acn33_chromosome	0	0	0	0	0	0	0	0	0	2	1	0	0	0	0	0	0	0	0	0	0	0	0	0	0	0	0	0	0	1	0	0	0
1		Propionibacterium_freudenreichii_subsp._shermanii_CIRM-BIA1_chromosome	0	0	0	0	0	0	0	0	0	0	23	4	4	0	0	0	0	0	0	0	0	0	0	0	0	0	0	0	0	27	0	0	0
1		Propionibacterium_propionicum_F0230a_chromosome	0	0	0	0	0	0	0	0	1	0	0	4	0	0	0	0	0	0	1	0	0	3	0	0	0	0	0	0	0	0	0	0	0
1		Prosthecochloris_aestuarii_DSM_271_chromosome	0	6	0	0	0	0	2	0	0	0	11	0	0	0	0	0	0	0	0	0	0	2	0	0	0	0	0	0	0	0	0	0	0
1		Proteus_mirabilis_HI4320_chromosome	0	1	0	0	0	0	2	12	0	0	1	0	0	0	0	0	0	0	0	0	0	0	0	0	0	0	0	0	0	0	2	0	0
1		Providencia_stuartii_MRSN_2154_chromosome	3	2	0	0	3	0	1	0	3	0	7	0	0	0	0	1	5	0	0	0	0	0	0	0	0	0	1	0	0	0	2	0	0
1		Pseudoalteromonas_atlantica_T6c_chromosome	0	8	0	0	0	0	0	0	1	0	0	0	0	0	0	0	0	0	0	0	0	0	0	0	0	0	0	0	0	0	0	0	0
1		Pseudoalteromonas_haloplanktis_TAC125_chromosome_chromosome_I	0	2	0	0	0	0	1	1	3	0	0	0	0	0	0	0	0	0	0	0	0	0	1	0	0	0	0	0	0	0	0	0	0
1		Pseudoalteromonas_haloplanktis_TAC125_chromosome_chromosome_II	0	0	0	0	0	0	1	0	0	0	0	0	0	0	0	0	0	0	0	0	0	0	0	0	0	0	0	0	0	0	0	0	0
1		Pseudoalteromonas_sp._SM9913_chromosome_chromosome_I	0	0	1	0	1	0	2	0	1	3	2	0	0	0	0	0	0	0	0	0	0	0	2	0	0	0	0	0	0	0	0	0	0
1		Pseudoalteromonas_sp._SM9913_chromosome_chromosome_II	0	1	0	0	0	0	0	0	0	2	1	0	0	0	0	0	0	0	0	0	0	0	0	0	0	0	0	0	0	0	0	0	0
1		Pseudogulbenkiania_sp._NH8B	0	0	0	0	0	0	0	0	1	0	4	0	0	0	0	0	0	0	0	0	0	0	0	0	0	0	0	0	0	0	0	0	0
1		Pseudomonas_aeruginosa_DK2_chromosome	0	0	0	0	0	0	2	0	2	0	11	0	0	0	0	3	1	0	0	0	0	0	0	0	0	0	0	0	0	0	0	5	0
0		Pseudomonas_aeruginosa_LESB58_chromosome	0	0	0	0	0	0	2	0	1	0	4	0	0	0	0	1	0	0	0	0	0	0	0	0	0	0	0	0	0	0	0	0	0
0		Pseudomonas_aeruginosa_M18_chromosome	0	0	0	0	0	0	2	0	0	0	3	0	0	0	0	1	0	0	0	0	0	0	0	0	0	0	0	0	0	0	0	0	0
0		Pseudomonas_aeruginosa_NCGM2.S1_chromosome_1	0	0	0	0	0	0	1	0	2	0	15	0	0	0	0	1	0	0	0	1	0	0	0	0	0	0	0	0	0	0	0	1	1
0		Pseudomonas_aeruginosa_PA7_chromosome	0	0	0	0	0	0	2	0	1	3	12	0	1	0	0	2	0	0	0	2	0	0	0	0	0	0	0	0	0	0	0	4	0
0		Pseudomonas_aeruginosa_PAO1_chromosome	0	6	1	0	0	0	1	0	0	0	3	0	0	0	0	1	0	0	0	0	0	0	0	0	0	0	0	0	0	0	0	0	0
0		Pseudomonas_aeruginosa_UCBPP-PA14_chromosome	0	0	0	0	0	0	0	0	0	0	6	0	0	0	0	1	0	0	0	0	0	0	1	0	0	0	0	0	0	0	0	1	0
1		Pseudomonas_brassicacearum_subsp._brassicacearum_NFM421_chromosome	0	7	0	0	0	0	2	0	0	2	0	0	0	0	0	1	0	0	0	0	0	0	3	0	0	0	0	0	0	0	0	0	0
1		Pseudomonas_entomophila_L48_chromosome	0	0	0	0	0	0	3	0	0	1	4	0	0	0	0	1	0	0	0	0	0	0	0	0	0	0	0	0	0	0	0	0	0
1		Pseudomonas_fluorescens_A506_chromosome	0	0	0	0	0	0	1	0	0	0	0	0	0	0	0	0	0	0	0	0	0	0	1	0	0	0	0	0	0	0	0	0	0
0		Pseudomonas_fluorescens_F113_chromosome	0	0	0	0	0	0	3	0	0	6	6	0	0	0	0	1	0	0	0	0	0	0	8	0	0	0	0	0	0	0	0	0	0
0		Pseudomonas_fluorescens_Pf-5_chromosome	0	0	0	0	0	0	0	0	0	0	0	0	0	0	0	1	0	0	0	0	0	0	0	0	0	0	0	0	0	0	0	0	0
0		Pseudomonas_fluorescens_Pf0-1_chromosome	0	1	2	0	0	0	0	0	0	0	0	2	0	0	0	2	0	0	0	0	0	0	0	0	0	0	0	0	0	0	0	0	1
0		Pseudomonas_fluorescens_SBW25_chromosome	0	4	0	0	0	0	4	0	1	0	5	0	0	0	0	1	0	0	0	0	0	0	3	0	0	0	0	0	0	0	0	0	0
1		Pseudomonas_fulva_12-X_chromosome	0	1	0	0	0	0	3	0	0	0	0	0	1	0	0	0	0	0	0	0	0	0	0	0	0	0	0	0	0	0	0	0	0
1		Pseudomonas_mendocina_NK-01_chromosome	0	0	1	0	0	0	2	0	0	0	1	0	0	0	0	0	0	0	0	0	0	0	0	0	0	0	0	0	0	0	0	0	0
0		Pseudomonas_mendocina_ymp_chromosome	0	0	0	0	0	0	2	0	0	0	0	0	0	0	0	1	0	0	0	0	0	0	11	0	0	0	0	0	0	13	0	0	0
1		Pseudomonas_putida_BIRD-1_chromosome	0	1	0	0	0	0	3	0	1	0	2	0	0	0	0	0	0	0	0	0	0	0	1	0	0	0	0	0	0	0	0	0	0
0		Pseudomonas_putida_DOT-T1E_chromosome	0	0	1	0	0	0	1	0	0	1	4	1	0	0	0	1	0	0	0	0	0	0	3	0	0	0	0	0	0	1	0	0	0
0		Pseudomonas_putida_F1_chromosome	0	6	0	0	0	0	3	0	1	1	2	0	0	0	0	1	0	0	0	0	0	0	0	0	0	0	0	0	0	0	0	0	0
0		Pseudomonas_putida_GB-1_chromosome	0	0	0	0	0	0	3	0	1	0	4	0	0	0	0	2	2	0	0	0	0	0	3	0	0	0	0	0	0	0	0	0	0
0		Pseudomonas_putida_KT2440_chromosome	0	16	1	0	0	0	2	0	1	0	3	0	0	0	0	2	0	0	0	0	0	1	12	0	0	0	0	0	0	0	0	1	0
1		Pseudomonas_putida_ND6_chromosome	0	2	2	0	0	0	2	0	0	1	6	2	0	0	0	3	2	0	0	0	0	0	2	0	0	0	0	0	0	3	0	0	0
0		Pseudomonas_putida_S16_chromosome	0	25	0	0	0	0	1	0	12	5	9	0	0	0	0	11	0	0	0	0	0	0	6	0	0	0	0	0	0	0	0	1	0
0		Pseudomonas_putida_W619_chromosome	0	0	1	0	0	0	2	0	3	2	0	1	0	0	0	1	1	0	0	0	0	0	2	0	0	0	0	0	0	1	0	1	0
1		Pseudomonas_stutzeri_A1501_chromosome	0	0	2	0	1	0	1	0	8	0	5	3	0	0	0	5	0	0	0	0	0	5	7	0	0	0	0	0	0	3	0	1	0
0		Pseudomonas_stutzeri_ATCC_17588_=_LMG_11199_chromosome	0	0	1	0	0	0	0	0	16	0	7	0	0	0	0	9	1	0	0	0	0	4	0	0	0	0	0	0	0	7	0	1	0
0		Pseudomonas_stutzeri_CCUG_29243_chromosome	0	2	4	0	0	0	0	0	0	1	3	0	0	0	0	14	1	0	0	0	0	0	1	0	0	0	0	0	0	4	0	1	1
0		Pseudomonas_stutzeri_DSM_10701_chromosome	0	6	0	0	0	0	4	0	0	0	4	0	0	0	4	6	0	0	0	0	0	0	0	0	0	0	0	0	0	0	0	0	0
0		Pseudomonas_stutzeri_DSM_4166_chromosome	0	0	0	0	0	0	0	0	0	0	9	0	0	0	0	14	0	0	0	0	0	0	5	0	0	0	0	0	0	11	0	3	0
0		Pseudomonas_syringae_pv._phaseolicola_1448A_chromosome	0	2	1	0	0	0	2	0	3	53	5	0	0	0	0	9	31	0	0	0	0	1	0	0	0	3	0	0	0	0	0	0	1
1		Pseudomonas_syringae_pv._syringae_B728a_chromosome	0	1	1	0	0	0	2	0	0	0	14	0	0	0	0	1	0	0	0	0	0	0	0	0	0	0	0	0	0	0	0	1	0
0		Pseudomonas_syringae_pv._tomato_str._DC3000_chromosome	0	10	13	0	0	0	1	0	23	0	8	0	0	0	0	41	2	0	0	0	0	0	35	0	0	1	0	0	0	0	0	0	1
1		Pseudonocardia_dioxanivorans_CB1190_chromosome	0	19	0	0	0	0	0	0	13	7	0	9	1	0	0	0	13	0	0	0	0	5	0	0	3	0	7	0	0	0	0	0	0
1		Pseudovibrio_sp._FO-BEG1_chromosome	0	0	0	0	0	0	0	0	0	0	6	0	0	0	0	0	0	0	0	1	0	0	0	0	0	0	0	0	0	0	0	0	1
1		Pseudoxanthomonas_spadix_BD-a59_chromosome	0	2	0	0	1	0	5	0	1	0	2	0	0	0	0	1	0	0	0	0	0	2	1	0	0	0	0	0	0	0	0	1	0
1		Pseudoxanthomonas_suwonensis_11-1_chromosome	0	0	0	0	0	0	3	0	0	1	2	0	0	0	0	3	0	0	0	0	0	0	0	0	0	0	0	0	0	1	0	0	0
1		Psychrobacter_arcticus_273-4_chromosome	0	0	0	0	0	0	1	0	0	5	11	0	0	0	0	0	2	0	0	0	0	3	0	0	0	0	10	0	0	0	0	0	0
1		Psychrobacter_cryohalolentis_K5_chromosome	0	0	0	0	0	0	1	0	0	6	9	0	0	0	0	0	0	0	0	0	0	3	0	0	0	0	0	0	0	0	0	0	0
1		Psychrobacter_sp._PRwf-1_chromosome	4	0	0	0	0	0	0	0	0	1	18	0	0	0	0	0	2	0	0	0	0	0	4	0	0	0	1	0	0	0	0	0	0
1		Psychroflexus_torquis_ATCC_700755_chromosome	0	4	0	0	18	0	8	0	0	0	3	4	0	0	3	6	0	0	0	0	0	26	4	0	0	3	3	8	0	1	0	0	0
1		Psychromonas_ingrahamii_37_chromosome	0	3	1	0	1	0	4	0	0	0	3	6	0	1	0	0	2	0	0	0	0	7	0	0	1	0	2	5	0	0	0	0	0
1		Pusillimonas_sp._T7-7_chromosome	0	0	0	0	0	0	0	0	0	0	4	2	0	0	0	0	0	0	0	0	0	2	9	0	0	0	0	0	0	9	0	0	0
1		Rahnella_aquatilis_CIP_78.65_=_ATCC_33071_chromosome	0	4	0	0	0	0	9	0	0	0	10	0	0	0	0	0	0	0	0	0	0	0	0	0	0	0	0	0	0	0	0	0	0
0		Rahnella_aquatilis_HX2_chromosome	0	12	0	0	0	0	0	0	0	0	5	0	0	14	0	0	0	1	0	0	0	0	0	0	0	0	0	0	0	0	0	0	0
1		Rahnella_sp._Y9602_chromosome	0	11	0	0	0	0	0	0	0	0	2	0	0	11	0	0	0	0	0	0	0	0	0	0	0	0	0	0	0	0	0	0	0
1		Ralstonia_eutropha_H16_chromosome_1	0	1	0	0	0	0	1	0	0	0	0	0	0	0	0	0	0	0	0	0	0	0	0	0	0	0	0	0	0	3	0	0	0
1		Ralstonia_eutropha_H16_chromosome_2	0	0	0	0	0	0	0	0	0	0	0	1	0	0	0	1	0	0	0	0	0	0	0	0	0	0	0	0	0	0	0	0	0
0		Ralstonia_eutropha_JMP134_chromosome_chromosome_1	0	0	0	0	0	0	1	0	0	4	0	0	0	0	0	0	0	0	0	0	0	0	0	0	0	0	0	0	0	0	0	0	0
1		Ralstonia_pickettii_12D_chromosome_chromosome_1	0	1	0	0	0	0	1	0	1	7	4	2	0	0	0	0	0	0	0	0	0	0	3	0	0	0	0	0	0	1	0	1	2
1		Ralstonia_pickettii_12D_chromosome_chromosome_2	0	0	0	0	0	0	0	0	0	0	1	0	0	0	0	0	0	0	0	0	0	0	0	0	0	0	0	0	0	0	0	2	1
0		Ralstonia_pickettii_12J_chromosome_chromosome_1	0	0	0	0	0	0	1	0	0	0	4	0	0	0	0	0	4	0	0	0	0	5	3	0	0	0	0	0	0	0	0	4	3
0		Ralstonia_pickettii_12J_chromosome_chromosome_2	0	0	0	0	0	0	0	0	0	0	1	0	0	0	0	0	1	0	0	0	0	0	0	0	0	0	0	0	0	0	0	1	1
1		Ralstonia_solanacearum_CFBP2957_chromosome	0	0	0	0	0	0	1	0	0	8	7	0	0	0	0	0	2	0	0	0	0	0	0	0	0	0	0	0	0	0	0	0	0
0		Ralstonia_solanacearum_GMI1000_chromosome	0	0	0	0	0	0	1	0	2	1	16	0	0	0	0	5	7	0	0	0	0	5	0	0	0	0	0	0	0	1	0	0	0
0		Ralstonia_solanacearum_Po82_chromosome	0	0	0	0	2	0	1	0	6	0	14	0	0	0	0	0	0	0	0	0	0	0	0	0	0	0	0	0	0	0	0	0	0
0		Ralstonia_solanacearum_PSI07_chromosome	0	0	0	0	0	0	1	0	1	0	19	0	0	0	0	0	1	0	0	0	0	1	0	0	0	0	0	0	0	0	0	0	0
1		Ramlibacter_tataouinensis_TTB310_chromosome	0	1	0	0	1	0	1	0	0	0	0	0	0	0	0	0	0	0	0	0	0	0	0	0	0	0	0	0	0	0	0	0	0
1		Renibacterium_salmoninarum_ATCC_33209_chromosome	0	0	0	0	0	0	2	0	0	0	80	0	0	0	0	0	0	0	0	0	0	0	0	0	0	0	0	0	0	0	0	0	0
1		Rhizobium_etli_CFN_42	0	2	0	0	0	0	0	0	0	0	0	0	0	0	0	0	0	0	0	0	0	3	7	0	0	0	0	0	0	0	0	0	0
1		Rhizobium_leguminosarum_bv._trifolii_WSM1325_chromosome	0	3	0	0	0	0	0	0	0	0	6	0	0	0	0	0	1	0	0	0	0	0	1	0	0	0	0	0	0	0	0	0	0
0		Rhizobium_leguminosarum_bv._trifolii_WSM2304_chromosome	0	5	0	0	0	0	0	0	0	0	2	0	0	0	4	0	3	0	0	0	0	0	0	0	0	0	0	0	0	0	0	0	0
0		Rhizobium_leguminosarum_bv._viciae_3841_chromosome	0	3	1	0	0	0	0	0	0	0	1	1	0	0	0	1	1	0	0	0	0	0	0	0	0	1	0	0	0	0	0	0	0
1		Rhodobacter_capsulatus_SB_1003_chromosome	0	2	0	0	0	0	0	0	0	0	0	0	0	0	0	0	0	0	0	0	0	0	1	0	0	0	0	0	0	0	0	0	0
1		Rhodobacter_sphaeroides_2.4.1_chromosome_chromosome_1	0	0	0	0	0	0	0	0	1	0	1	0	0	0	0	0	1	0	0	0	0	0	0	0	0	0	0	0	0	0	0	0	0
1		Rhodobacter_sphaeroides_2.4.1_chromosome_chromosome_2	0	0	0	0	0	0	0	0	0	0	1	0	0	0	0	0	0	0	0	0	0	0	0	0	0	0	0	0	0	0	0	0	0
0		Rhodobacter_sphaeroides_ATCC_17025_chromosome	0	15	1	0	0	0	0	0	9	0	10	1	0	0	0	5	7	1	0	0	0	0	6	0	0	0	0	0	0	0	0	0	0
0		Rhodobacter_sphaeroides_ATCC_17029_chromosome_chromosome_1	0	1	0	0	0	0	0	0	0	0	3	0	0	0	0	0	0	0	0	0	0	0	0	0	0	0	0	0	0	0	0	0	0
0		Rhodobacter_sphaeroides_ATCC_17029_chromosome_chromosome_2	0	0	1	0	0	0	0	0	0	0	3	0	0	0	0	1	0	0	0	0	0	0	0	0	0	0	0	0	0	0	0	0	0
0		Rhodobacter_sphaeroides_KD131_chromosome_chromosome_1	0	0	0	0	0	0	0	0	0	0	4	0	0	0	0	0	0	0	0	0	0	0	4	0	0	0	0	0	0	0	0	0	0
0		Rhodobacter_sphaeroides_KD131_chromosome_chromosome_2	0	1	0	0	0	0	0	0	0	0	8	0	0	0	0	2	0	0	0	0	0	0	0	0	0	0	0	0	0	0	0	0	0
1		Rhodococcus_erythropolis_PR4	0	0	0	0	0	0	0	0	5	1	0	0	0	0	0	0	1	0	0	0	0	0	0	0	0	0	0	0	0	0	0	0	0
1		Rhodococcus_jostii_RHA1_chromosome	0	7	7	0	0	0	0	2	3	6	6	3	0	0	0	0	1	0	0	0	0	3	0	0	5	0	0	0	0	1	0	2	0
1		Rhodococcus_opacus_B4	0	3	0	3	0	0	0	1	1	2	2	0	0	0	0	0	1	0	0	0	1	0	0	0	0	0	0	0	0	1	0	0	0
1		Rhodoferax_ferrireducens_T118_chromosome	0	4	0	0	0	0	1	0	1	0	0	3	0	0	1	3	0	0	0	0	0	0	3	0	0	1	0	0	0	0	0	0	0
1		Rhodomicrobium_vannielii_ATCC_17100_chromosome	0	0	0	0	2	0	0	0	3	0	17	0	0	0	0	1	3	0	0	0	0	10	14	0	0	0	0	0	0	0	0	0	0
1		Rhodopirellula_baltica_SH_1_chromosome	0	3	0	0	0	0	7	0	0	1	11	1	0	0	0	0	3	0	0	0	0	0	0	0	10	9	0	5	5	1	0	0	0
1		Rhodopseudomonas_palustris_BisA53_chromosome	0	8	6	0	0	0	2	0	0	1	1	0	0	0	0	1	0	0	0	0	0	3	5	0	0	0	0	5	0	1	0	0	0
0		Rhodopseudomonas_palustris_BisB18_chromosome	0	12	0	0	1	0	4	0	6	2	0	0	0	0	0	1	0	0	0	0	0	2	1	0	0	0	0	1	0	0	0	0	0
0		Rhodopseudomonas_palustris_BisB5_chromosome	0	1	0	0	0	0	1	0	1	1	2	0	0	0	0	6	0	0	0	0	0	0	0	0	0	0	0	0	0	2	0	0	0
0		Rhodopseudomonas_palustris_CGA009_chromosome	0	3	1	0	0	0	0	0	0	0	5	0	0	0	0	1	0	0	0	0	0	0	0	0	0	0	0	0	0	0	0	0	0
0		Rhodopseudomonas_palustris_DX-1_chromosome	0	8	4	0	0	0	1	0	0	0	2	1	5	0	0	0	0	0	0	0	0	0	0	0	0	0	0	0	0	0	0	0	0
0		Rhodopseudomonas_palustris_HaA2_chromosome	0	2	0	0	1	0	1	0	0	0	0	0	0	0	0	0	0	0	0	0	0	0	0	0	0	0	0	0	0	0	0	0	0
0		Rhodopseudomonas_palustris_TIE-1_chromosome	0	3	0	0	0	0	0	0	2	0	6	0	0	0	0	1	1	0	0	0	0	1	0	0	0	0	0	0	0	0	0	0	0
1		Rhodospirillum_centenum_SW_chromosome	0	0	6	0	0	0	0	0	0	0	0	0	0	0	0	0	1	0	0	0	0	5	0	0	0	0	0	14	0	2	0	0	0
1		Rhodospirillum_photometricum_DSM_122	0	0	0	2	0	0	0	0	0	14	0	0	0	0	0	10	1	0	0	0	0	4	0	0	0	0	0	0	0	2	0	0	0
1		Rhodospirillum_rubrum_ATCC_11170_chromosome	0	2	0	0	1	0	0	0	0	6	0	0	0	0	0	0	3	0	0	0	0	1	0	0	0	0	0	1	0	0	0	0	0
0		Rhodospirillum_rubrum_F11_chromosome	0	2	0	0	1	0	0	0	0	8	0	1	0	0	0	0	4	0	0	0	0	2	0	0	0	0	0	1	0	0	0	0	0
1		Rhodothermus_marinus_DSM_4252_chromosome	0	0	0	0	3	0	1	0	0	0	0	0	0	0	0	0	0	0	0	0	0	0	0	0	0	0	0	0	0	0	0	0	0
0		Rhodothermus_marinus_SG0.5JP17-172_chromosome	0	0	0	0	0	0	0	0	0	0	0	0	0	0	0	0	1	0	0	0	0	4	0	0	0	0	0	0	0	0	0	0	0
1		Rickettsia_africae_ESF-5_chromosome	0	0	0	0	1	0	0	0	0	0	0	0	0	0	0	0	0	0	0	0	0	0	0	0	0	0	0	0	0	0	1	0	0
1		Rickettsia_akari_str._Hartford_chromosome	0	0	0	0	0	0	12	0	0	2	0	0	0	0	0	0	0	0	0	0	0	0	0	0	0	0	1	0	0	0	0	0	0
1		Rickettsia_australis_str._Cutlack_chromosome	0	0	0	0	0	0	21	0	0	0	0	0	0	0	0	0	0	0	0	0	0	0	0	0	0	0	0	0	0	0	1	0	0
1		Rickettsia_bellii_OSU_85-389_chromosome	1	26	0	0	0	0	0	0	0	3	0	0	0	0	0	0	0	0	0	0	0	0	0	0	0	0	0	0	0	0	6	0	0
0		Rickettsia_bellii_RML369-C_chromosome	1	27	0	0	0	0	0	0	0	3	0	0	0	0	0	0	0	0	0	0	0	0	0	0	0	0	0	0	0	0	8	0	0
1		Rickettsia_canadensis_str._CA410_chromosome	0	0	0	0	0	0	3	0	0	0	0	0	0	0	0	0	0	0	0	0	0	0	0	0	0	0	0	0	0	0	1	0	0
0		Rickettsia_canadensis_str._McKiel	0	0	0	0	0	0	7	0	0	0	1	0	0	0	0	0	0	0	0	0	0	0	0	0	0	0	0	0	0	0	2	0	0
1		Rickettsia_conorii_str._Malish_7	0	0	0	0	1	0	0	0	0	0	0	0	0	0	0	0	0	0	0	0	0	0	0	0	0	0	0	0	0	0	2	0	0
1		Rickettsia_felis_URRWXCal2_chromosome	0	0	0	0	0	0	0	0	6	38	0	0	0	0	0	0	0	0	0	0	0	1	0	0	0	0	0	0	0	0	4	0	0
1		Rickettsia_heilongjiangensis_054_chromosome	0	1	0	0	1	0	0	0	0	0	0	0	0	0	0	0	0	0	0	0	0	0	0	0	0	0	0	0	0	0	1	0	0
1		Rickettsia_japonica_YH	0	0	0	0	1	0	0	0	0	0	0	0	0	0	0	0	0	0	0	0	0	0	0	0	0	0	0	0	0	0	2	0	0
0		Rickettsia_massiliae_MTU5_chromosome	0	1	0	0	1	0	11	0	2	0	3	1	0	0	0	0	0	0	0	0	0	0	0	0	0	0	2	0	0	0	1	0	0
1		Rickettsia_massiliae_str._AZT80_chromosome	0	1	0	0	1	0	0	0	0	0	0	0	0	0	0	0	0	0	0	0	0	0	0	0	0	0	10	0	0	0	1	0	0
1		Rickettsia_montanensis_str._OSU_85-930_chromosome	0	0	0	0	1	0	0	0	0	0	0	0	0	0	0	0	0	0	0	0	0	0	0	0	0	0	0	0	0	0	3	0	0
1		Rickettsia_parkeri_str._Portsmouth_chromosome	0	0	0	0	1	0	0	0	0	1	0	0	0	0	0	0	0	0	0	0	0	0	0	0	0	0	0	0	0	0	3	0	0
1		Rickettsia_peacockii_str._Rustic	0	0	0	0	0	0	0	0	0	0	29	0	0	0	0	0	0	0	0	0	0	0	0	0	0	0	0	0	0	0	0	0	0
1		Rickettsia_philipii_str._364D_chromosome	0	1	0	0	1	0	0	0	0	0	0	0	0	0	0	0	0	0	0	0	0	0	0	0	0	0	0	0	0	0	2	0	0
0		Rickettsia_prowazekii_Rp22_chromosome	0	0	0	0	0	0	0	0	0	1	0	0	0	0	0	0	0	0	0	0	0	0	0	0	0	0	0	0	0	0	0	0	0
1		Rickettsia_prowazekii_str._BuV67-CWPP_chromosome	0	0	0	0	0	0	0	0	0	3	0	0	0	0	0	0	0	0	0	0	0	0	0	0	0	0	0	0	0	0	0	0	0
0		Rickettsia_prowazekii_str._Chernikova_chromosome	0	0	0	0	0	0	0	0	0	3	0	0	0	0	0	0	0	0	0	0	0	0	0	0	0	0	0	0	0	0	0	0	0
0		Rickettsia_prowazekii_str._Dachau_chromosome	0	0	0	0	0	0	0	0	0	3	0	0	0	0	0	0	0	0	0	0	0	0	0	0	0	0	0	0	0	0	0	0	0
0		Rickettsia_prowazekii_str._GvV257_chromosome	0	0	0	0	0	0	0	0	0	3	0	0	0	0	0	0	0	0	0	0	0	0	0	0	0	0	0	0	0	0	0	0	0
0		Rickettsia_prowazekii_str._Katsinyian_chromosome	0	0	0	0	0	0	0	0	0	3	0	0	0	0	0	0	0	0	0	0	0	0	0	0	0	0	0	0	0	0	0	0	0
0		Rickettsia_prowazekii_str._RpGvF24_chromosome	0	0	0	0	0	0	0	0	0	3	0	0	0	0	0	0	0	0	0	0	0	0	0	0	0	0	0	0	0	0	0	0	0
1		Rickettsia_rhipicephali_str._3-7-female6-CWPP_chromosome	0	1	0	0	1	0	0	0	0	2	0	0	0	0	0	0	0	0	0	0	0	0	0	0	0	0	12	0	0	0	1	0	0
1		Rickettsia_rickettsii_str._Sheila_Smith_chromosome	0	1	0	0	1	0	0	0	0	0	0	0	0	0	0	0	0	0	0	0	0	0	0	0	0	0	0	0	0	0	1	0	0
0		Rickettsia_rickettsii_str._Arizona_chromosome	0	1	0	0	1	0	0	0	0	0	0	0	0	0	0	0	0	0	0	0	0	0	0	0	0	0	0	0	0	0	1	0	0
0		Rickettsia_rickettsii_str._Brazil_chromosome	0	1	0	0	1	0	0	0	0	0	0	0	0	0	0	0	0	0	0	0	0	0	0	0	0	0	0	0	0	0	1	0	0
0		Rickettsia_rickettsii_str._Colombia_chromosome	0	1	0	0	1	0	0	0	0	0	0	0	0	0	0	0	0	0	0	0	0	0	0	0	0	0	0	0	0	0	0	0	0
0		Rickettsia_rickettsii_str._Hauke_chromosome	0	1	0	0	1	0	0	0	0	0	0	0	0	0	0	0	0	0	0	0	0	0	0	0	0	0	0	0	0	0	1	0	0
0		Rickettsia_rickettsii_str._Hino_chromosome	0	1	0	0	1	0	0	0	0	0	0	0	0	0	0	0	0	0	0	0	0	0	0	0	0	0	0	0	0	0	1	0	0
0		Rickettsia_rickettsii_str._Hlp#2_chromosome	0	1	0	0	1	0	0	0	0	0	0	0	0	0	0	0	0	0	0	0	0	0	0	0	0	0	0	0	0	0	1	0	0
0		Rickettsia_rickettsii_str._Iowa_chromosome	0	0	0	0	1	0	0	0	0	0	0	0	0	0	0	0	0	0	0	0	0	0	0	0	0	0	0	0	0	0	1	0	0
1		Rickettsia_slovaca_13-B_chromosome	0	0	0	0	1	0	0	0	0	0	0	0	0	0	0	0	0	0	0	0	0	0	0	0	0	0	0	0	0	0	1	0	0
0		Rickettsia_slovaca_str._D-CWPP_chromosome	0	0	0	0	1	0	0	0	0	0	0	0	0	0	0	0	0	0	0	0	0	0	0	0	0	0	0	0	0	0	1	0	0
1		Riemerella_anatipestifer_ATCC_11845_=_DSM_15868_chromosome	1	0	0	0	2	0	0	0	0	0	0	0	0	0	0	0	0	0	0	0	0	0	0	0	0	0	0	0	0	0	0	0	0
0		Riemerella_anatipestifer_DSM_15868_chromosome	1	0	0	0	2	0	0	0	0	0	0	0	0	0	0	0	0	0	0	0	0	0	0	0	0	0	0	0	0	0	0	0	0
0		Riemerella_anatipestifer_RA-GD_chromosome	1	0	0	0	2	0	0	0	0	0	0	0	0	0	0	0	0	0	0	0	0	0	0	0	0	0	0	0	0	0	0	0	0
1		Robiginitalea_biformata_HTCC2501_chromosome	0	1	0	0	0	0	0	0	0	0	2	0	0	0	0	0	0	0	0	0	0	0	0	0	0	0	0	0	0	0	0	0	0
1		Roseburia_hominis_A2-183_chromosome	0	2	0	0	0	0	7	0	6	2	0	0	0	0	0	0	0	0	0	1	0	0	2	1	0	0	0	0	0	0	0	0	0
1		Roseiflexus_castenholzii_DSM_13941_chromosome	0	0	1	0	0	0	3	0	1	0	0	0	0	0	0	0	2	0	0	0	0	2	0	0	7	0	1	0	0	0	0	0	0
1		Roseiflexus_sp._RS-1_chromosome	0	40	0	0	0	0	2	0	1	0	0	0	0	0	0	0	11	0	22	0	0	10	0	0	0	0	0	0	0	0	4	0	0
1		Roseobacter_denitrificans_OCh_114_chromosome	0	0	1	0	0	0	0	0	0	0	11	1	0	0	0	0	0	0	0	0	0	0	0	0	0	0	0	0	0	0	0	0	0
1		Roseobacter_litoralis_Och_149_chromosome	0	7	5	0	0	0	0	0	2	0	3	2	0	0	0	0	0	0	0	4	0	0	6	0	0	0	0	0	0	0	0	0	0
1		Rothia_dentocariosa_ATCC_17931_chromosome	0	0	0	0	0	0	0	0	0	0	0	0	0	0	0	0	0	0	1	0	0	0	0	0	0	0	0	0	0	2	0	0	0
1		Rothia_mucilaginosa_DY-18_chromosome	0	0	0	0	0	0	0	0	0	1	0	0	0	0	0	0	0	0	0	0	0	0	0	0	0	0	0	0	0	0	0	0	0
1		Rubrivivax_gelatinosus_IL144	0	5	1	0	0	0	1	0	4	1	1	0	0	0	0	3	0	0	0	0	0	0	0	0	0	0	0	0	0	0	0	0	0
1		Rubrobacter_xylanophilus_DSM_9941_chromosome	0	0	1	0	0	0	0	0	1	2	1	0	0	0	0	0	2	0	0	0	0	4	0	0	0	0	0	0	0	0	0	0	0
1		Ruegeria_pomeroyi_DSS-3_chromosome	0	1	0	1	2	0	1	0	0	0	1	0	0	0	0	0	0	0	0	0	0	1	0	0	0	0	0	0	0	0	0	0	0
1		Ruegeria_sp._TM1040_chromosome	0	0	0	0	0	0	0	0	0	0	2	0	0	0	0	0	1	0	0	0	0	0	0	0	0	0	0	0	0	0	0	0	0
1		Ruminococcus_albus_7_chromosome	0	5	0	0	25	0	2	0	2	3	1	0	0	0	0	4	0	0	0	0	0	0	8	1	0	0	0	2	0	0	0	0	0
1		Runella_slithyformis_DSM_19594_chromosome	0	4	0	0	0	0	7	0	0	2	0	0	0	0	0	2	0	8	1	0	0	12	0	0	0	0	0	0	0	7	1	0	0
1		Saccharomonospora_viridis_DSM_43017_chromosome	0	0	0	0	0	0	0	0	0	0	0	0	0	0	0	0	1	0	0	0	0	0	0	0	0	0	0	0	0	0	0	1	0
1		Saccharophagus_degradans_2-40_chromosome	0	6	0	0	0	0	0	0	0	0	1	0	0	0	0	0	0	0	0	0	0	0	0	0	0	0	0	0	0	0	0	1	0
1		Saccharopolyspora_erythraea_NRRL_2338_chromosome	0	8	0	0	0	0	1	0	8	8	13	12	0	0	0	0	34	0	0	0	0	14	0	0	4	0	1	0	0	2	0	2	0
1		Salinibacter_ruber_DSM_13855_chromosome	9	3	0	0	0	0	0	2	0	1	0	0	0	0	0	0	2	0	0	0	0	1	0	0	0	0	2	0	0	0	0	0	0
0		Salinibacter_ruber_M8_chromosome	2	6	0	0	0	0	0	2	0	0	1	0	0	0	0	0	5	0	1	0	0	6	0	0	1	0	2	0	0	0	0	0	0
1		Salinispora_arenicola_CNS-205_chromosome	0	1	0	0	0	0	0	0	7	1	0	0	0	1	0	0	1	0	5	0	0	6	0	0	1	0	0	0	0	1	0	1	0
1		Salinispora_tropica_CNB-440_chromosome	0	2	0	2	0	0	0	0	1	2	1	0	0	0	0	0	5	0	1	0	0	6	0	0	3	0	0	2	0	1	0	2	0
1		Salmonella_bongori_NCTC_12419	0	0	0	0	0	0	3	0	1	0	2	0	0	0	0	0	0	0	0	0	0	0	0	0	0	0	0	0	0	0	4	0	0
1		Salmonella_enterica_subsp._arizonae_serovar_62:z4	0	6	0	0	0	0	0	0	1	3	10	0	0	0	0	0	0	0	0	0	0	4	1	0	0	0	0	0	0	0	1	2	0
0		Salmonella_enterica_subsp._enterica_serovar_Agona_str._SL483_chromosome	0	4	0	0	0	0	0	0	1	0	2	0	0	0	0	0	0	0	0	0	0	0	0	0	0	0	0	0	0	0	4	0	0
0		Salmonella_enterica_subsp._enterica_serovar_Choleraesuis_str._SC-B67_chromosome	1	0	0	0	0	0	0	0	3	1	4	0	0	0	0	0	0	0	0	0	0	1	0	0	0	0	0	0	0	0	4	0	0
0		Salmonella_enterica_subsp._enterica_serovar_Dublin_str._CT_02021853_chromosome	0	1	0	0	0	0	0	0	2	0	2	0	0	0	0	0	0	0	0	0	0	0	0	0	0	0	0	0	0	0	3	0	0
0		Salmonella_enterica_subsp._enterica_serovar_Enteritidis_str._P125109_chromosome	0	1	0	0	0	0	0	0	1	1	2	0	0	0	0	0	0	0	0	0	0	0	0	0	0	0	0	0	0	0	4	0	0
0		Salmonella_enterica_subsp._enterica_serovar_Gallinarum_str._287/91_chromosome	0	1	0	0	0	0	0	0	1	1	2	0	0	0	0	0	0	0	0	0	0	0	0	0	0	0	0	0	0	0	4	0	0
0		Salmonella_enterica_subsp._enterica_serovar_Gallinarum/pullorum_str._RKS5078_chromosome	0	1	0	0	0	0	0	0	1	1	6	0	0	0	0	0	0	0	0	0	0	0	0	0	0	0	0	0	0	0	4	0	0
0		Salmonella_enterica_subsp._enterica_serovar_Heidelberg_str._B182_chromosome	0	0	0	0	0	0	4	0	2	2	3	0	0	0	0	0	0	0	0	0	0	0	0	0	0	0	0	0	0	1	5	0	0
0		Salmonella_enterica_subsp._enterica_serovar_Heidelberg_str._SL476_chromosome	0	0	0	0	0	0	4	0	2	0	3	0	0	0	0	10	0	0	0	3	0	0	0	0	0	0	0	0	0	1	3	1	0
0		Salmonella_enterica_subsp._enterica_serovar_Newport_str._SL254_chromosome	0	0	0	0	0	0	0	0	2	0	1	0	0	0	0	0	0	0	0	0	0	0	0	0	0	0	0	0	0	0	4	0	0
0		Salmonella_enterica_subsp._enterica_serovar_Paratyphi_A_str._AKU_12601_chromosome	0	0	0	0	0	0	7	1	2	0	1	0	0	0	0	0	0	0	0	0	0	0	0	0	0	0	0	0	0	0	4	0	0
0		Salmonella_enterica_subsp._enterica_serovar_Paratyphi_A_str._ATCC_9150_chromosome	0	0	0	0	0	0	7	1	2	0	2	0	0	0	0	0	0	0	0	0	0	0	0	0	0	0	0	0	0	0	4	0	0
0		Salmonella_enterica_subsp._enterica_serovar_Paratyphi_B_str._SPB7_chromosome	1	0	0	0	0	0	7	0	2	0	2	0	0	0	0	0	0	0	0	0	0	0	0	0	0	0	0	0	0	0	4	0	0
0		Salmonella_enterica_subsp._enterica_serovar_Paratyphi_C_strain_RKS4594_chromosome	0	0	0	0	0	0	0	0	2	7	3	0	0	0	0	0	0	0	0	0	0	1	0	0	0	0	0	0	0	0	5	0	0
0		Salmonella_enterica_subsp._enterica_serovar_Schwarzengrund_str._CVM19633_chromosome	0	0	0	0	0	0	0	0	2	0	0	0	0	0	0	0	0	0	0	0	0	0	0	0	0	0	0	0	0	0	4	0	0
0		Salmonella_enterica_subsp._enterica_serovar_Typhi_str._CT18_chromosome	3	0	0	0	0	0	27	1	3	0	0	0	0	0	0	0	0	0	0	0	0	0	0	0	0	0	0	0	0	0	4	0	0
0		Salmonella_enterica_subsp._enterica_serovar_Typhi_str._P-stx-12_chromosome	0	0	0	0	0	0	27	0	3	2	2	0	0	0	0	0	0	0	0	0	0	0	0	0	0	0	0	0	0	0	4	0	0
0		Salmonella_enterica_subsp._enterica_serovar_Typhi_str._Ty2_chromosome	0	0	0	0	0	0	27	1	2	0	0	0	0	0	0	0	0	0	0	0	0	0	0	0	0	0	0	0	0	0	4	0	0
0		Salmonella_enterica_subsp._enterica_serovar_Typhimurium_str._14028S_chromosome	1	0	0	0	0	0	10	0	2	0	2	0	0	0	0	0	0	0	0	0	0	0	0	0	0	0	0	0	0	0	4	0	0
0		Salmonella_enterica_subsp._enterica_serovar_Typhimurium_str._798_chromosome	0	0	0	0	0	0	8	0	2	0	2	0	0	0	0	0	0	0	0	0	0	0	0	0	0	0	0	0	0	0	4	0	0
0		Salmonella_enterica_subsp._enterica_serovar_Typhimurium_str._D23580	0	0	0	0	0	0	6	0	2	0	2	0	0	0	0	0	0	0	0	1	0	0	0	0	0	0	0	0	0	0	4	0	0
0		Salmonella_enterica_subsp._enterica_serovar_Typhimurium_str._LT2_chromosome	0	0	0	0	0	0	6	0	3	0	2	0	0	0	0	0	0	0	0	0	0	0	0	0	0	0	0	0	0	0	4	0	0
0		Salmonella_enterica_subsp._enterica_serovar_Typhimurium_str._SL1344	0	0	0	0	0	0	7	0	2	0	2	0	0	0	0	0	0	0	0	0	0	0	0	0	0	0	0	0	0	0	4	0	0
0		Salmonella_enterica_subsp._enterica_serovar_Typhimurium_str._ST4/74_chromosome	0	0	0	0	0	0	7	0	2	0	4	0	0	0	0	0	0	0	0	0	0	0	0	0	0	0	0	0	0	0	4	0	0
0		Salmonella_enterica_subsp._enterica_serovar_Typhimurium_str._T000240	14	0	0	0	0	0	6	0	4	2	7	0	0	0	0	0	0	0	0	1	0	1	0	0	0	0	0	0	0	0	4	2	0
0		Salmonella_enterica_subsp._enterica_serovar_Typhimurium_str._UK-1_chromosome	0	0	0	0	0	0	9	0	3	2	3	0	0	0	0	0	0	0	0	0	0	0	0	0	0	0	0	0	0	0	4	0	0
1		Saprospira_grandis_str._Lewin_chromosome	0	0	6	0	0	0	1	0	0	8	14	0	0	0	0	0	0	0	0	0	0	0	0	0	0	0	0	0	0	0	0	0	0
1		Sebaldella_termitidis_ATCC_33386_chromosome	0	1	0	0	0	0	2	0	1	0	0	0	0	0	0	0	0	0	0	0	0	0	0	0	0	0	0	0	0	0	0	0	0
1		Segniliparus_rotundus_DSM_44985_chromosome	0	0	0	0	0	0	0	0	0	0	6	0	0	0	0	0	0	0	0	0	0	0	0	0	0	0	0	0	0	0	0	0	0
1		Selenomonas_ruminantium_subsp._lactilytica_TAM6421	0	2	6	0	0	0	0	0	1	4	9	0	0	0	0	0	2	0	0	0	8	0	0	0	0	0	0	0	0	0	2	0	0
1		Selenomonas_sputigena_ATCC_35185_chromosome	0	0	1	0	0	0	6	0	1	1	5	8	0	0	0	0	0	0	0	0	0	0	0	0	0	0	0	0	0	0	5	0	0
1		Serratia_proteamaculans_568_chromosome	0	0	0	0	0	0	0	1	1	0	8	0	0	0	0	0	0	0	0	0	0	0	0	0	0	0	0	0	0	0	1	2	0
1		Serratia_sp._AS12_chromosome	0	0	0	0	0	0	0	0	0	0	1	1	0	0	0	0	0	0	0	0	0	0	0	0	0	0	0	0	0	0	0	0	0
1		Serratia_sp._AS13_chromosome	0	0	0	0	0	0	0	0	0	0	1	1	0	0	0	0	0	0	0	0	0	0	0	0	0	0	0	0	0	0	0	0	0
1		Serratia_sp._AS9_chromosome	0	0	0	0	0	0	0	0	0	0	1	1	0	0	0	0	0	0	0	0	0	0	0	0	0	0	0	0	0	0	0	0	0
1		Shewanella_amazonensis_SB2B_chromosome	0	1	0	0	0	0	9	0	0	0	1	0	0	0	0	0	0	0	0	0	0	0	0	0	0	0	0	0	0	0	0	0	0
1		Shewanella_baltica_BA175_chromosome	0	0	0	0	0	0	1	0	0	0	7	5	0	0	0	0	0	1	0	0	0	0	0	0	0	0	1	6	0	0	0	0	0
0		Shewanella_baltica_OS117_chromosome	0	0	0	0	0	0	0	0	32	0	21	25	0	5	0	0	0	7	0	0	0	1	2	0	0	0	1	0	0	0	0	2	2
0		Shewanella_baltica_OS155_chromosome	0	0	0	0	0	0	0	0	34	0	20	25	0	6	0	0	0	10	0	0	0	1	0	0	0	0	1	0	0	0	0	3	2
0		Shewanella_baltica_OS185_chromosome	0	3	0	0	0	0	2	0	0	0	6	0	0	1	0	0	0	1	0	0	0	0	1	0	0	3	0	7	0	0	0	0	0
0		Shewanella_baltica_OS195_chromosome	0	2	0	0	0	0	0	0	0	1	15	0	0	1	0	0	0	5	0	0	0	1	1	0	0	5	1	8	0	0	0	0	0
0		Shewanella_baltica_OS223_chromosome	0	7	0	0	0	0	0	0	0	0	3	0	0	7	0	0	0	2	0	0	0	0	0	0	0	1	0	34	0	0	0	0	0
0		Shewanella_baltica_OS678_chromosome	0	0	0	0	0	0	0	0	0	0	14	0	0	1	0	0	0	3	0	0	0	0	1	0	0	5	0	6	0	0	0	0	0
1		Shewanella_denitrificans_OS217	0	12	0	0	0	0	0	0	0	4	9	8	0	0	0	0	0	0	0	0	0	0	0	0	0	1	8	5	0	0	0	0	0
1		Shewanella_frigidimarina_NCIMB_400_chromosome	0	6	0	0	0	0	0	0	4	0	10	0	0	0	0	0	0	0	0	0	0	8	0	0	0	0	0	0	0	0	0	5	0
1		Shewanella_halifaxensis_HAW-EB4_chromosome	0	1	0	0	0	0	0	0	0	0	3	0	0	0	0	0	0	0	0	0	0	0	0	0	0	1	0	0	0	1	0	0	0
1		Shewanella_loihica_PV-4_chromosome	0	5	0	0	0	0	0	0	0	0	0	0	0	0	0	1	0	0	0	0	0	0	0	0	0	0	0	0	0	0	0	0	1
1		Shewanella_oneidensis_MR-1_chromosome	0	3	0	0	12	0	1	0	0	45	37	0	0	4	0	0	6	2	0	0	0	8	0	0	0	5	1	1	0	0	0	0	0
1		Shewanella_pealeana_ATCC_700345_chromosome	0	11	0	0	0	0	1	0	0	0	1	0	0	0	0	0	0	0	0	0	0	1	0	0	0	1	0	0	0	0	0	0	0
1		Shewanella_piezotolerans_WP3_chromosome	0	15	0	0	0	0	1	0	1	0	5	0	0	1	0	0	0	0	0	0	0	0	0	0	0	0	0	0	0	0	0	0	1
1		Shewanella_putrefaciens_200_chromosome	0	12	0	0	0	0	0	1	1	1	5	0	0	4	0	1	1	2	0	1	0	9	9	0	0	1	0	1	0	1	0	0	1
0		Shewanella_putrefaciens_CN-32_chromosome	1	1	0	0	0	0	0	0	0	1	4	0	0	0	0	0	0	2	0	1	0	3	0	0	0	1	0	2	0	2	0	3	1
1		Shewanella_sediminis_HAW-EB3_chromosome	0	1	0	0	0	0	2	0	0	0	6	0	0	0	0	0	0	0	0	0	0	0	0	0	0	0	0	1	0	0	0	0	0
1		Shewanella_sp._ANA-3_chromosome_chromosome_1	0	0	0	0	0	9	1	0	1	0	6	0	0	0	0	0	0	0	0	0	0	0	0	0	0	0	0	0	0	0	0	0	0
1		Shewanella_sp._MR-4_chromosome	0	5	0	0	0	0	4	0	0	0	1	0	0	0	0	0	0	4	0	0	0	0	0	0	0	0	0	0	0	1	0	0	0
1		Shewanella_sp._MR-7_chromosome	0	0	0	0	0	0	0	0	0	0	2	0	0	0	0	0	0	4	0	0	0	0	0	0	0	0	0	0	0	0	0	0	0
1		Shewanella_sp._W3-18-1_chromosome	1	3	0	0	0	12	0	0	2	1	1	0	0	0	0	0	2	2	0	1	0	2	3	0	0	2	0	0	0	3	0	2	0
1		Shewanella_violacea_DSS12_chromosome	0	0	0	0	2	0	1	0	0	0	1	0	0	2	0	0	0	1	0	0	0	0	0	0	0	3	0	0	0	0	0	0	0
1		Shewanella_woodyi_ATCC_51908_chromosome	0	5	0	0	0	0	11	0	0	0	6	0	0	0	0	0	0	0	0	0	0	0	0	0	0	0	0	0	0	2	0	0	0
1		Shigella_boydii_CDC_3083-94_chromosome	194	28	0	0	0	0	0	0	3	1	68	0	0	20	0	0	0	0	0	0	0	0	43	0	0	1	0	0	0	0	4	0	0
0		Shigella_boydii_Sb227_chromosome	171	16	0	0	0	0	0	0	1	0	132	0	0	22	0	0	0	0	0	0	0	0	11	0	0	2	0	0	0	1	5	0	0
1		Shigella_dysenteriae_Sd197	477	4	0	0	0	0	2	1	1	3	85	0	0	11	0	0	0	0	0	0	0	0	1	0	0	2	0	1	0	0	5	0	0
1		Shigella_flexneri_2002017_chromosome	107	5	0	0	0	0	2	1	3	1	96	0	0	16	0	0	0	0	0	0	0	0	3	0	0	7	0	0	0	1	4	1	1
0		Shigella_flexneri_2a_str._2457T	111	5	0	0	0	0	1	0	2	1	86	0	0	19	0	0	0	0	0	0	0	0	7	0	0	10	0	0	0	0	4	0	0
0		Shigella_flexneri_2a_str._301_chromosome	116	7	0	0	0	0	2	0	3	0	108	0	0	17	0	0	0	0	0	0	0	0	4	0	0	6	0	0	0	1	4	0	0
0		Shigella_flexneri_5_str._8401_chromosome	110	6	0	0	0	0	1	0	3	0	72	0	0	24	0	0	0	0	0	0	0	0	5	1	0	6	0	0	0	0	4	0	0
1		Shigella_sonnei_53G	172	19	0	0	0	0	0	2	29	0	94	0	0	35	0	0	0	0	0	0	0	12	1	0	0	1	0	5	0	0	4	1	0
0		Shigella_sonnei_Ss046_chromosome	172	24	0	0	0	0	0	0	26	0	104	0	0	32	0	0	0	0	0	0	0	16	1	0	0	1	0	4	0	0	2	0	1
1		Sideroxydans_lithotrophicus_ES-1_chromosome	0	0	0	0	0	0	1	0	0	0	2	0	0	0	0	0	0	0	0	0	0	0	0	0	0	0	0	0	0	0	0	0	0
1		Simkania_negevensis_Z_chromosome_gsn.131	0	0	0	0	0	0	0	0	0	0	0	0	0	0	0	0	3	0	0	0	0	2	0	0	0	0	1	1	0	0	0	0	0
1		Sinorhizobium_fredii_HH103	0	11	1	0	3	0	1	0	16	1	0	1	0	0	11	1	3	1	0	2	0	8	5	0	0	1	0	0	0	0	0	3	0
1		Sinorhizobium_fredii_NGR234_chromosome	0	13	0	6	0	0	4	0	2	0	4	0	0	0	0	4	0	0	0	0	0	4	2	0	0	2	0	1	0	0	0	0	0
0		Sinorhizobium_fredii_USDA_257_chromosome	0	7	8	0	0	0	0	0	0	11	7	2	0	0	0	1	2	0	0	0	0	3	10	0	4	0	0	0	0	1	0	2	0
1		Sinorhizobium_medicae_WSM419_chromosome	0	8	1	0	0	0	0	0	2	0	2	1	0	0	0	0	0	0	0	0	0	1	1	0	0	0	0	0	0	0	0	0	0
1		Sinorhizobium_meliloti_1021	0	2	0	0	0	0	0	0	1	12	10	1	0	0	8	3	0	0	0	0	0	6	2	1	0	0	0	4	0	0	0	0	0
0		Sinorhizobium_meliloti_AK83_chromosome_1	0	5	0	0	0	0	0	0	1	3	1	0	0	0	4	2	1	0	0	0	0	1	0	0	0	0	0	3	0	0	0	0	0
0		Sinorhizobium_meliloti_AK83_chromosome_2	0	1	0	0	0	0	0	0	2	0	0	0	0	0	1	1	0	0	0	0	0	3	3	0	0	0	0	2	0	0	0	0	0
0		Sinorhizobium_meliloti_AK83_chromosome_3	0	1	0	0	2	0	0	0	6	2	5	1	0	0	0	6	5	0	0	0	0	9	7	1	0	1	0	0	0	0	0	0	0
0		Sinorhizobium_meliloti_BL225C_chromosome	0	0	0	0	0	0	0	0	0	3	3	1	0	0	6	1	0	0	0	0	0	5	1	0	0	0	0	4	0	0	0	0	0
0		Sinorhizobium_meliloti_SM11_chromosome	0	0	0	0	0	0	0	0	9	3	3	1	0	0	11	0	0	0	0	0	0	5	0	0	1	0	0	13	0	0	0	0	0
1		Slackia_heliotrinireducens_DSM_20476_chromosome	0	7	0	0	13	0	3	0	3	3	6	1	0	0	0	0	0	0	0	0	0	0	0	0	0	0	0	0	0	0	0	0	0
1		Sodalis_glossinidius_str._morsitans_chromosome	0	11	0	0	0	0	0	0	1	2	0	0	0	0	0	0	0	16	0	0	0	0	0	0	0	0	0	0	0	0	7	0	0
1		Solibacillus_silvestris_StLB046	0	1	0	0	0	0	0	0	0	0	0	0	0	0	0	0	0	0	0	0	0	0	0	0	0	0	0	0	0	0	0	0	0
1		Solitalea_canadensis_DSM_3403_chromosome	0	0	0	0	0	0	2	0	0	5	4	0	0	0	0	0	0	0	0	0	0	0	0	0	0	0	0	0	0	5	0	0	0
1		Sorangium_cellulosum_So_ce_56_chromosome	0	0	1	0	0	0	0	0	7	0	8	0	0	0	0	0	1	0	0	0	0	0	12	0	1	6	0	0	0	1	3	0	0
1		Sphaerobacter_thermophilus_DSM_20745_chromosome_chromosome_1	0	0	0	0	0	0	1	0	1	0	0	0	0	0	0	0	0	0	0	0	0	0	0	0	0	0	0	0	0	0	0	0	0
1		Sphaerobacter_thermophilus_DSM_20745_chromosome_chromosome_2	0	0	0	0	0	0	0	0	0	0	0	0	0	0	0	0	0	0	0	0	0	0	0	0	0	0	0	0	0	0	0	0	0
1		Sphaerochaeta_pleomorpha_str._Grapes_chromosome	0	1	0	0	0	0	1	0	1	0	2	0	0	0	0	0	0	0	0	0	0	0	2	0	0	0	0	0	0	0	0	0	0
1		Sphingobacterium_sp._21_chromosome	0	12	0	0	0	0	0	0	7	0	0	0	0	0	12	0	0	0	0	0	0	0	3	0	0	0	0	3	0	4	0	0	0
1		Sphingobium_chlorophenolicum_L-1_chromosome_1	0	3	0	0	0	0	0	0	0	0	4	0	0	0	0	1	1	0	0	0	0	0	0	0	0	0	0	0	0	0	0	0	0
1		Sphingobium_chlorophenolicum_L-1_chromosome_2	0	0	0	0	0	0	0	0	0	0	4	1	0	0	0	0	0	0	0	0	0	0	0	0	0	0	0	0	0	0	0	0	0
1		Sphingobium_japonicum_UT26S_chromosome_1	0	1	0	3	0	0	0	0	1	3	2	3	0	0	0	5	7	0	0	6	0	6	0	0	0	0	0	0	0	0	0	3	0
1		Sphingobium_japonicum_UT26S_chromosome_2	0	0	0	0	0	0	0	0	0	0	0	1	0	0	0	0	2	0	0	2	0	0	0	0	0	0	0	0	0	0	0	1	0
1		Sphingobium_sp._SYK-6	0	1	0	0	2	0	0	0	0	2	3	0	0	0	0	0	4	0	0	0	0	9	2	0	0	0	0	0	0	0	0	0	0
1		Sphingomonas_wittichii_RW1_chromosome	0	4	2	0	0	0	0	0	5	0	0	1	0	0	0	0	5	0	0	0	0	0	0	0	0	0	0	0	0	0	0	0	0
1		Sphingopyxis_alaskensis_RB2256_chromosome	0	1	0	0	0	0	0	0	4	0	2	0	0	0	0	3	0	0	0	0	0	1	1	0	0	1	0	0	0	0	0	0	0
1		Spirochaeta_africana_DSM_8902_chromosome	0	0	0	0	0	0	0	0	1	20	0	0	0	0	0	0	0	0	0	0	0	0	0	0	0	0	0	0	0	0	3	0	0
1		Spirochaeta_caldaria_DSM_7334_chromosome	0	0	0	0	0	0	0	0	0	3	3	0	0	0	0	17	0	0	0	0	0	0	0	0	0	1	0	0	0	1	5	0	0
1		Spirochaeta_coccoides_DSM_17374_chromosome	0	0	0	0	0	0	0	0	0	0	0	1	0	0	0	0	0	0	0	0	2	0	0	0	0	0	0	0	0	0	0	0	0
1		Spirochaeta_smaragdinae_DSM_11293_chromosome	0	0	0	0	0	0	0	0	0	4	6	0	0	0	0	0	0	0	0	0	0	0	0	0	0	0	0	0	0	0	2	0	0
1		Spirochaeta_sp._Buddy_chromosome	0	0	0	0	7	0	1	0	4	0	1	0	0	0	0	1	0	0	0	0	0	0	0	0	0	0	0	0	0	4	0	0	0
1		Spirochaeta_thermophila_DSM_6192_chromosome	0	0	0	0	0	0	0	0	0	15	0	0	0	0	0	1	0	0	0	0	0	0	0	0	0	0	0	0	0	0	0	0	0
0		Spirochaeta_thermophila_DSM_6578_chromosome	0	0	0	0	11	0	0	0	0	25	15	0	0	0	0	9	0	0	0	0	0	0	0	0	0	0	0	0	0	0	0	0	0
1		Spirosoma_linguale_DSM_74_chromosome	0	10	0	0	0	0	8	0	16	0	11	0	0	0	0	0	8	0	0	0	0	7	0	0	0	0	0	0	0	0	1	0	0
1		Staphylococcus_aureus_04-02981_chromosome	0	0	2	0	0	0	0	0	2	0	0	0	0	0	0	1	0	0	0	2	0	0	0	0	0	0	0	0	0	6	0	0	0
0		Staphylococcus_aureus_RF122	0	1	0	0	0	0	0	0	0	0	0	0	0	0	0	0	0	0	0	2	0	0	0	0	0	0	0	0	0	6	0	0	0
0		Staphylococcus_aureus_subsp._aureus_11819-97_chromosome	0	0	4	0	0	0	2	0	0	0	0	0	0	0	0	6	0	0	0	4	0	0	0	0	0	0	0	0	0	0	0	0	0
0		Staphylococcus_aureus_subsp._aureus_71193_chromosome	0	0	2	0	0	0	0	0	3	0	1	4	0	0	0	3	0	0	0	2	0	0	0	0	0	0	0	0	0	3	0	0	0
0		Staphylococcus_aureus_subsp._aureus_COL_chromosome	0	0	1	0	0	0	1	0	0	0	0	0	0	0	0	1	0	0	0	1	0	0	0	0	0	0	0	0	0	2	0	0	0
0		Staphylococcus_aureus_subsp._aureus_ECT-R_2	0	0	1	0	0	0	0	0	0	0	0	0	0	0	0	0	0	0	0	2	0	0	0	0	0	0	0	0	0	7	0	0	0
0		Staphylococcus_aureus_subsp._aureus_ED133_chromosome	0	0	1	0	0	0	0	0	1	0	7	0	0	0	0	2	0	0	0	0	0	0	0	0	0	0	0	0	0	0	0	0	0
0		Staphylococcus_aureus_subsp._aureus_ED98	0	0	1	0	0	0	0	0	2	0	0	0	0	0	0	0	0	0	0	0	0	0	0	0	0	0	0	0	0	8	0	0	0
0		Staphylococcus_aureus_subsp._aureus_HO_5096_0412	0	0	0	0	0	0	6	0	10	0	4	0	0	0	0	2	0	0	0	1	0	0	0	0	0	0	0	0	0	0	0	0	0
0		Staphylococcus_aureus_subsp._aureus_JH1_chromosome	0	0	1	0	0	0	0	0	1	0	0	0	0	0	0	0	0	0	0	1	0	0	0	0	0	0	0	0	0	8	0	0	0
0		Staphylococcus_aureus_subsp._aureus_JH9_chromosome	0	0	1	0	0	0	0	0	1	0	0	0	0	0	0	0	0	0	0	1	0	0	0	0	0	0	0	0	0	8	0	0	0
0		Staphylococcus_aureus_subsp._aureus_JKD6159_chromosome	0	1	1	0	0	0	0	0	0	0	0	0	0	0	0	6	0	0	0	1	0	0	0	0	0	0	0	0	0	1	0	0	0
0		Staphylococcus_aureus_subsp._aureus_LGA251	0	0	0	0	0	0	0	0	0	0	3	0	0	0	0	0	0	0	0	0	0	0	0	0	0	0	0	0	0	0	0	0	0
0		Staphylococcus_aureus_subsp._aureus_M013_chromosome	0	0	1	0	0	0	7	0	5	0	1	0	0	0	0	8	0	0	0	2	0	0	0	0	0	0	0	0	0	0	0	0	0
0		Staphylococcus_aureus_subsp._aureus_MRSA252_chromosome	0	0	1	0	0	0	0	0	0	0	6	6	0	0	0	8	0	0	0	4	0	0	0	0	0	0	0	0	0	0	0	0	0
0		Staphylococcus_aureus_subsp._aureus_MSHR1132	0	2	5	0	0	0	0	0	0	0	1	0	0	0	0	2	0	0	0	1	0	0	0	0	0	0	0	0	0	1	0	0	0
0		Staphylococcus_aureus_subsp._aureus_Mu3	0	0	2	0	0	0	0	0	2	1	0	0	0	0	0	1	0	0	0	2	0	0	0	0	0	0	0	0	0	10	0	0	0
0		Staphylococcus_aureus_subsp._aureus_Mu50_chromosome	0	0	2	0	0	0	0	0	2	1	0	0	0	0	0	1	0	0	0	2	0	0	0	0	0	0	0	0	0	10	0	0	0
0		Staphylococcus_aureus_subsp._aureus_MW2	0	0	4	0	0	0	1	0	0	0	0	0	0	0	0	3	0	0	0	1	0	0	0	0	0	0	0	0	0	0	0	0	0
0		Staphylococcus_aureus_subsp._aureus_N315	0	0	1	0	0	0	0	0	1	0	0	0	0	0	0	0	0	0	0	2	0	0	0	0	0	0	0	0	0	8	0	0	0
0		Staphylococcus_aureus_subsp._aureus_NCTC_8325_chromosome	0	0	5	0	0	0	2	0	1	0	0	0	0	0	0	6	0	0	0	0	0	0	0	0	0	0	0	0	0	2	0	0	0
0		Staphylococcus_aureus_subsp._aureus_ST398	0	0	2	0	0	0	0	0	3	0	1	5	0	0	0	2	0	0	0	2	0	0	0	0	0	0	0	0	0	3	0	0	0
0		Staphylococcus_aureus_subsp._aureus_str._JKD6008_chromosome	0	0	3	0	0	0	2	0	1	18	0	0	0	0	0	3	0	0	0	7	0	0	0	0	0	0	0	0	0	1	0	0	0
0		Staphylococcus_aureus_subsp._aureus_str._Newman_chromosome	0	0	6	0	0	0	2	0	3	0	0	0	0	0	0	5	0	0	0	0	0	0	0	0	0	0	0	0	0	2	0	0	0
0		Staphylococcus_aureus_subsp._aureus_T0131_chromosome	0	0	6	0	0	0	2	0	1	21	0	0	0	0	0	4	0	0	0	3	0	0	0	0	0	0	0	0	0	3	0	0	0
0		Staphylococcus_aureus_subsp._aureus_TCH60_chromosome	0	0	3	0	0	0	0	0	1	0	3	8	0	0	0	4	0	0	0	1	0	0	0	0	0	0	0	0	0	0	0	0	0
0		Staphylococcus_aureus_subsp._aureus_TW20	0	0	0	0	0	0	4	0	1	7	1	0	0	0	0	0	0	0	0	4	0	0	0	0	0	0	0	0	0	2	0	0	0
0		Staphylococcus_aureus_subsp._aureus_USA300_FPR3757_chromosome	0	1	0	0	0	0	2	0	0	0	1	0	0	0	0	3	0	0	0	1	0	0	0	0	0	0	0	0	0	2	0	0	0
0		Staphylococcus_aureus_subsp._aureus_USA300_TCH1516_chromosome	0	1	1	0	0	0	2	0	0	0	2	0	0	0	0	2	0	0	0	1	0	0	0	0	0	0	0	0	0	2	0	0	0
0		Staphylococcus_aureus_subsp._aureus_VC40_chromosome	0	0	5	0	0	0	2	0	0	0	0	0	0	0	0	5	0	0	0	0	0	0	0	0	0	0	0	0	0	2	0	0	0
1		Staphylococcus_carnosus_subsp._carnosus_TM300_chromosome	0	0	0	0	0	0	0	0	1	0	0	0	0	0	0	0	0	0	0	0	0	0	0	0	0	0	0	0	0	1	0	0	0
1		Staphylococcus_epidermidis_ATCC_12228_chromosome	0	13	3	0	0	0	4	0	0	0	0	0	0	0	0	3	0	0	0	3	0	0	0	0	0	0	0	0	0	0	0	0	0
0		Staphylococcus_epidermidis_RP62A	0	12	0	0	0	0	2	0	0	5	0	0	0	0	0	0	0	0	0	5	0	0	0	0	0	0	0	0	0	0	0	0	0
1		Staphylococcus_haemolyticus_JCSC1435_chromosome	0	0	5	0	0	0	2	0	1	14	0	0	0	0	0	24	0	0	0	9	0	0	0	0	0	0	0	0	0	33	0	0	0
1		Staphylococcus_lugdunensis_HKU09-01_chromosome	0	1	0	0	0	0	1	0	0	0	0	0	0	0	0	0	0	0	0	0	0	0	0	0	0	0	0	0	0	1	0	0	0
0		Staphylococcus_lugdunensis_N920143	0	0	0	0	0	0	1	0	1	0	0	0	0	0	0	0	0	0	0	0	0	0	0	0	0	0	0	0	0	1	0	0	0
1		Staphylococcus_pseudintermedius_ED99_chromosome	0	2	1	0	0	0	0	0	1	2	1	0	0	0	0	1	0	0	0	0	0	0	0	0	0	0	0	0	0	7	0	0	0
0		Staphylococcus_pseudintermedius_HKU10-03_chromosome	0	3	0	0	0	0	1	0	2	1	1	0	0	0	0	0	0	0	0	1	0	0	0	0	0	0	0	0	0	4	0	0	0
1		Staphylococcus_saprophyticus_subsp._saprophyticus_ATCC_15305	0	0	0	0	0	0	0	0	0	0	3	2	0	0	0	0	0	0	0	2	0	0	0	0	0	0	0	0	0	0	0	0	0
1		Starkeya_novella_DSM_506_chromosome	0	0	0	0	3	0	0	0	0	0	1	0	0	0	0	0	0	0	0	0	0	0	0	0	0	0	0	0	0	0	0	0	0
1		Stenotrophomonas_maltophilia_D457	0	3	0	0	0	0	3	0	4	0	7	0	0	0	0	0	3	0	0	0	0	0	0	0	0	0	0	0	0	0	0	1	0
0		Stenotrophomonas_maltophilia_JV3_chromosome	0	4	0	0	0	0	5	0	0	0	4	0	0	0	0	0	0	0	0	0	0	0	0	0	0	0	0	0	0	0	0	0	0
0		Stenotrophomonas_maltophilia_K279a_chromosome	0	11	0	0	0	0	4	0	0	0	14	0	5	0	0	0	0	0	0	0	0	1	0	0	0	0	0	0	0	1	0	1	0
0		Stenotrophomonas_maltophilia_R551-3_chromosome	0	8	0	0	0	0	5	0	0	0	3	0	5	0	0	0	0	0	0	0	0	0	0	0	0	0	0	0	0	0	0	0	0
1		Stigmatella_aurantiaca_DW4/3-1_chromosome	0	1	9	4	0	0	0	0	1	0	1	0	0	0	0	1	15	0	0	0	0	7	11	4	7	1	0	0	4	1	0	0	0
1		Streptobacillus_moniliformis_DSM_12112_chromosome	0	0	0	0	0	0	1	0	0	0	0	0	0	0	0	0	0	0	0	0	0	0	0	0	0	10	0	0	0	0	0	0	0
1		Streptococcus_agalactiae_2603V/R_chromosome	0	0	0	0	0	0	0	0	1	1	5	2	0	0	0	0	0	0	12	0	0	0	0	0	0	0	0	6	0	2	0	0	0
0		Streptococcus_agalactiae_A909_chromosome	0	0	5	0	0	0	0	0	0	0	5	4	0	0	0	0	0	0	12	0	0	0	0	0	0	0	0	0	0	0	0	0	0
0		Streptococcus_agalactiae_GD201008-001_chromosome	0	0	6	0	0	0	0	0	0	0	2	4	0	0	0	0	0	0	12	0	0	0	0	0	0	0	0	0	0	0	0	0	0
0		Streptococcus_agalactiae_NEM316	0	0	0	0	0	0	0	0	0	0	1	1	0	0	0	0	0	0	0	0	0	0	0	0	0	0	0	0	0	0	0	0	0
1		Streptococcus_dysgalactiae_subsp._equisimilis_ATCC_12394_chromosome	0	4	6	0	0	0	0	0	0	0	12	23	0	0	0	0	0	0	0	0	0	0	0	0	0	0	3	0	0	0	0	0	0
0		Streptococcus_dysgalactiae_subsp._equisimilis_GGS_124_chromosome_chromosome_1	0	3	5	0	0	0	0	0	2	3	15	18	0	0	0	1	0	0	1	0	0	0	0	0	0	0	8	1	0	1	0	0	0
0		Streptococcus_dysgalactiae_subsp._equisimilis_RE378	0	4	8	0	0	0	0	0	1	1	13	11	0	0	0	2	0	0	0	0	0	0	0	0	0	0	8	6	0	0	0	0	0
1		Streptococcus_equi_subsp._equi_4047	0	0	0	0	0	0	2	0	1	0	47	0	0	0	0	0	0	0	0	0	0	0	0	0	0	0	0	0	0	5	0	0	0
0		Streptococcus_equi_subsp._zooepidemicus_MGCS10565	1	0	0	0	0	0	2	0	0	0	8	8	0	0	0	1	0	0	0	0	0	0	0	0	0	0	0	4	0	4	0	0	0
0		Streptococcus_equi_subsp._zooepidemicus	0	0	0	0	0	0	0	0	1	0	14	1	0	0	0	0	0	0	0	0	0	0	0	0	0	0	0	2	0	5	0	0	0
1		Streptococcus_gallolyticus_subsp._gallolyticus_ATCC_43143	0	0	0	0	0	0	0	0	0	0	5	0	0	0	0	2	0	0	0	0	0	0	0	0	0	0	1	0	0	0	0	0	0
0		Streptococcus_gallolyticus_subsp._gallolyticus_ATCC_BAA-2069	0	1	0	0	0	0	0	0	0	0	7	0	0	0	0	0	0	0	0	0	0	0	0	0	0	0	0	0	0	1	0	0	0
0		Streptococcus_gallolyticus_UCN34	0	1	0	0	0	0	0	0	0	0	6	0	0	0	0	5	0	0	0	0	0	0	0	0	0	0	0	0	0	1	0	0	0
1		Streptococcus_infantarius_subsp._infantarius_CJ18_chromosome	0	0	0	0	0	0	0	0	0	0	15	11	0	0	0	0	0	0	0	1	0	0	0	0	0	0	0	0	0	8	0	0	0
1		Streptococcus_intermedius_JTH08	0	0	0	0	0	0	0	0	1	1	0	0	0	0	0	0	0	0	0	0	0	0	0	0	0	0	0	0	0	1	0	0	0
1		Streptococcus_macedonicus_ACA-DC_198	0	0	0	0	0	0	0	0	0	6	14	5	0	0	0	0	0	0	2	6	0	2	1	0	0	0	0	0	0	23	0	0	0
1		Streptococcus_mitis_B6	0	2	0	0	0	0	4	0	0	0	1	45	0	0	0	4	0	0	4	0	0	1	1	0	0	0	0	0	0	6	0	0	0
1		Streptococcus_mutans_GS-5_chromosome	0	0	0	0	0	0	4	0	0	0	3	0	0	0	0	0	0	0	0	0	0	0	0	0	0	0	3	0	0	1	0	0	0
0		Streptococcus_mutans_LJ23	0	3	0	0	0	0	1	0	0	0	5	0	0	0	0	0	0	0	0	0	0	0	0	0	0	0	2	0	0	1	0	0	0
0		Streptococcus_mutans_NN2025	0	0	0	0	0	0	1	0	0	0	4	0	0	0	0	0	0	0	0	0	0	0	0	0	0	0	1	0	0	1	0	0	0
0		Streptococcus_mutans_UA159_chromosome	0	0	0	0	0	0	2	0	0	0	10	0	0	0	0	0	0	0	0	0	0	0	0	0	0	0	2	0	0	3	0	0	0
1		Streptococcus_oralis_Uo5	0	0	0	0	2	0	0	0	0	0	0	1	0	0	0	0	0	0	0	0	0	1	0	0	0	0	0	0	0	0	0	1	0
1		Streptococcus_parasanguinis_ATCC_15912_chromosome	0	0	0	0	1	0	2	0	0	0	0	2	0	0	0	0	0	0	0	0	0	0	0	0	0	0	0	0	0	3	0	0	0
0		Streptococcus_parasanguinis_FW213_chromosome	0	8	0	0	1	0	4	0	0	0	4	2	0	0	0	0	0	0	0	0	0	0	0	0	0	0	0	0	0	4	0	0	0
1		Streptococcus_parauberis_KCTC_11537_chromosome	0	0	0	0	0	0	2	0	0	0	4	0	0	0	0	0	0	0	0	0	0	0	0	0	0	0	0	0	0	0	0	0	0
1		Streptococcus_pasteurianus_ATCC_43144	0	4	0	0	0	0	1	0	0	0	1	0	0	0	0	0	0	0	0	3	0	0	0	0	0	0	0	0	0	0	0	0	0
1		Streptococcus_pneumoniae_670-6B_chromosome	0	3	1	3	0	0	1	0	1	0	9	3	0	0	0	0	0	0	15	0	0	15	0	0	0	0	0	0	0	16	0	0	0
0		Streptococcus_pneumoniae_70585	0	3	3	1	1	0	1	0	1	0	4	3	0	0	0	0	0	0	33	0	0	16	0	0	0	0	0	0	0	11	0	0	0
0		Streptococcus_pneumoniae_AP200_chromosome	0	6	2	5	1	0	1	0	2	0	5	9	0	0	0	0	1	0	25	0	0	13	0	0	0	0	0	0	0	6	0	0	0
0		Streptococcus_pneumoniae_ATCC_700669	0	0	1	1	0	0	0	0	0	0	3	4	0	0	0	0	0	0	1	0	0	1	0	0	0	0	0	0	0	11	0	0	0
0		Streptococcus_pneumoniae_CGSP14_chromosome	0	4	1	5	0	0	0	0	0	0	6	5	0	0	0	1	0	0	17	0	0	10	0	0	0	0	0	0	0	15	0	2	0
0		Streptococcus_pneumoniae_D39_chromosome	0	1	0	0	0	0	0	0	0	0	0	2	0	0	0	0	0	0	6	0	0	6	0	0	0	0	0	0	0	1	0	0	0
0		Streptococcus_pneumoniae_G54_chromosome	0	3	1	9	0	0	1	0	0	0	5	3	0	0	0	0	0	0	17	0	0	9	0	0	0	0	0	0	0	9	0	0	0
0		Streptococcus_pneumoniae_Hungary19A-6	0	1	2	2	0	0	0	0	1	0	6	2	0	0	0	0	0	0	7	0	0	5	0	0	0	0	0	0	0	7	0	0	0
0		Streptococcus_pneumoniae_INV104	0	2	1	1	0	0	0	0	1	0	2	16	0	0	0	0	0	0	1	0	0	1	0	0	0	0	0	0	0	6	0	0	0
0		Streptococcus_pneumoniae_INV200	0	1	1	2	1	0	0	0	0	0	3	3	0	0	0	0	0	0	6	0	0	2	0	0	0	0	0	0	0	10	0	0	0
0		Streptococcus_pneumoniae_JJA	0	3	1	2	1	0	1	0	0	0	4	6	0	0	0	0	0	0	14	0	0	12	0	0	0	0	0	0	0	20	0	0	0
0		Streptococcus_pneumoniae_OXC141	0	1	1	1	0	0	0	0	1	0	2	1	0	0	0	0	0	0	2	0	0	0	0	0	0	0	0	0	0	2	0	0	0
0		Streptococcus_pneumoniae_P1031	0	3	2	6	0	0	0	0	1	0	3	2	0	0	0	0	0	0	14	0	0	11	0	0	0	0	0	0	0	1	0	0	0
0		Streptococcus_pneumoniae_R6	0	3	0	1	1	0	0	0	0	0	2	3	0	0	0	0	0	0	14	0	0	18	0	0	0	0	0	0	0	14	0	0	0
0		Streptococcus_pneumoniae_SPNA45	0	1	2	6	0	0	1	0	1	0	0	1	0	0	0	0	0	0	2	0	0	0	0	0	0	0	0	0	0	2	0	0	0
0		Streptococcus_pneumoniae_ST556_chromosome	0	3	1	15	0	0	1	0	0	0	5	3	0	0	0	0	0	0	10	0	0	12	0	0	0	0	0	0	0	17	0	0	0
0		Streptococcus_pneumoniae_Taiwan19F-14	0	2	1	15	1	0	0	0	0	0	5	1	0	0	0	0	0	0	9	0	0	10	0	0	0	0	0	0	0	1	0	0	0
0		Streptococcus_pneumoniae_TCH8431/19A_chromosome	0	3	2	15	1	0	1	0	0	0	5	3	0	0	0	0	1	0	14	0	0	15	0	0	0	0	0	0	0	21	0	0	0
0		Streptococcus_pneumoniae_TIGR4_chromosome	0	1	1	11	0	0	2	0	1	0	1	1	0	0	0	0	0	0	12	0	0	10	0	0	0	0	0	0	0	8	0	0	0
1		Streptococcus_pseudopneumoniae_IS7493_chromosome	0	0	1	2	0	0	1	0	2	0	3	3	0	0	0	0	0	0	10	0	0	13	1	0	0	0	0	0	0	4	0	1	0
1		Streptococcus_pyogenes_Alab49_chromosome	0	0	0	0	0	0	0	0	1	2	11	2	0	0	0	1	0	0	0	0	0	0	0	0	0	0	0	12	0	0	0	0	0
0		Streptococcus_pyogenes_M1_GAS_chromosome	0	1	0	0	0	0	0	0	0	0	3	0	0	0	0	0	0	0	0	0	0	0	1	0	0	0	0	4	0	0	0	0	0
0		Streptococcus_pyogenes_MGAS10270_chromosome	0	0	0	0	0	0	0	0	0	2	7	1	0	0	0	0	0	0	0	0	0	0	0	0	0	0	0	2	0	3	0	0	0
0		Streptococcus_pyogenes_MGAS10394_chromosome	0	0	2	0	0	0	0	0	0	1	5	12	0	0	0	0	0	0	0	0	0	0	0	0	0	0	0	1	0	0	0	0	0
0		Streptococcus_pyogenes_MGAS10750_chromosome	1	1	6	0	0	0	0	0	1	0	5	2	0	0	0	1	0	0	0	0	0	0	0	0	0	0	0	5	0	0	0	0	0
0		Streptococcus_pyogenes_MGAS15252_chromosome	0	1	0	0	0	0	1	0	0	0	4	1	0	0	0	0	0	0	0	0	0	0	0	0	0	0	0	3	0	1	0	0	0
0		Streptococcus_pyogenes_MGAS2096_chromosome	0	1	2	0	0	0	0	0	0	1	8	2	0	0	0	0	0	0	0	0	0	0	0	0	0	0	3	7	0	1	0	0	0
0		Streptococcus_pyogenes_MGAS315_chromosome	0	0	0	0	0	0	0	0	1	0	4	2	0	0	0	0	0	0	0	0	0	0	0	0	0	0	0	2	0	0	0	0	0
0		Streptococcus_pyogenes_MGAS5005_chromosome	0	1	0	0	0	0	0	0	1	2	8	0	0	0	0	0	0	0	0	0	0	0	1	0	0	0	0	9	0	0	0	0	0
0		Streptococcus_pyogenes_MGAS6180_chromosome	0	1	0	0	0	0	0	0	0	2	5	0	0	0	0	0	0	0	0	0	0	0	0	0	0	0	0	4	0	2	0	0	0
0		Streptococcus_pyogenes_MGAS8232_chromosome	0	0	0	0	0	0	0	0	2	0	2	16	0	0	0	0	0	0	0	0	0	0	0	0	0	0	0	0	0	0	0	0	0
0		Streptococcus_pyogenes_MGAS9429_chromosome	0	1	2	0	0	0	0	0	0	1	8	2	0	0	0	0	0	0	0	0	0	0	0	0	0	0	2	8	0	1	0	0	0
0		Streptococcus_pyogenes_NZ131_chromosome	0	1	0	0	0	0	0	0	0	2	9	1	0	0	0	0	0	0	0	0	0	0	0	0	0	0	0	2	0	2	0	0	0
0		Streptococcus_pyogenes_SSI-1_chromosome	0	0	0	0	0	0	0	0	1	0	2	1	0	0	0	0	0	0	0	0	0	0	0	0	0	0	0	2	0	0	0	0	0
0		Streptococcus_pyogenes_str._Manfredo_chromosome	0	0	0	0	0	0	0	0	1	0	2	5	0	0	0	0	0	0	0	0	0	0	0	0	0	0	0	0	0	0	0	0	0
1		Streptococcus_salivarius_57.I_chromosome	0	3	4	0	0	0	11	0	0	1	0	9	0	0	0	1	0	0	0	0	0	0	0	0	0	0	0	0	0	9	0	0	0
0		Streptococcus_salivarius_CCHSS3	0	2	3	0	0	0	19	0	0	1	4	14	0	0	0	2	0	0	0	0	0	0	0	0	0	0	0	0	0	10	0	0	0
0		Streptococcus_salivarius_JIM8777	0	1	1	0	0	0	3	0	1	0	3	1	0	0	0	0	0	0	0	0	0	0	0	0	0	0	0	0	0	2	0	0	0
1		Streptococcus_sanguinis_SK36_chromosome	0	0	0	0	0	0	0	0	0	1	2	0	0	0	0	0	0	0	0	0	0	0	0	0	0	0	0	0	0	1	0	0	0
1		Streptococcus_suis_05ZYH33	0	9	0	1	0	0	4	0	0	0	0	4	0	0	0	1	0	0	2	0	0	5	1	0	0	0	0	0	0	1	0	0	0
0		Streptococcus_suis_98HAH33	0	9	0	1	0	0	4	0	0	0	0	4	0	0	0	1	0	0	2	0	0	6	1	0	0	0	0	0	0	1	0	0	0
0		Streptococcus_suis_A7_chromosome	0	9	0	0	0	0	5	0	0	0	0	4	0	0	0	1	0	0	2	0	0	4	1	0	0	0	0	0	0	1	0	0	0
0		Streptococcus_suis_BM407_chromosome	0	8	0	0	2	0	2	0	0	0	0	4	0	0	0	0	0	0	0	1	0	4	0	0	0	0	0	0	0	1	0	0	0
0		Streptococcus_suis_D12_chromosome	0	8	1	0	0	0	6	0	2	0	1	0	0	0	0	0	0	0	2	0	0	1	0	0	0	0	0	0	0	4	0	0	0
0		Streptococcus_suis_D9_chromosome	0	20	0	0	0	0	3	0	0	0	3	3	0	0	0	1	0	0	5	0	0	5	0	1	0	0	1	1	0	9	0	0	0
0		Streptococcus_suis_GZ1_chromosome	0	8	0	0	0	0	5	0	0	0	0	5	0	0	0	1	0	0	1	0	0	4	1	0	0	0	0	0	0	2	0	0	0
0		Streptococcus_suis_JS14_chromosome	0	10	0	0	0	0	5	0	0	0	0	4	0	0	0	1	0	0	2	0	0	3	1	0	0	0	0	0	0	0	0	0	0
0		Streptococcus_suis_P1/7	0	7	0	0	0	0	2	0	0	0	0	4	0	0	0	0	0	0	0	0	0	4	0	0	0	0	0	0	0	1	0	0	0
0		Streptococcus_suis_S735_chromosome	0	9	0	0	0	0	4	0	0	0	0	4	0	0	0	1	0	0	2	0	0	6	1	0	0	0	0	0	0	1	0	0	0
0		Streptococcus_suis_SC84	0	7	0	1	0	0	2	0	0	0	0	4	0	0	0	0	0	0	0	0	0	4	0	0	0	0	0	0	0	1	0	0	0
0		Streptococcus_suis_SS12_chromosome	0	9	0	0	0	0	5	0	0	0	0	4	0	0	0	1	0	0	2	0	0	4	1	0	0	0	0	0	0	1	0	0	0
0		Streptococcus_suis_ST1_chromosome	0	12	0	0	0	0	41	0	0	0	0	0	0	0	0	1	0	0	1	0	0	10	1	0	0	0	3	2	0	7	0	0	0
0		Streptococcus_suis_ST3_chromosome	0	21	0	0	0	0	2	0	0	0	2	0	0	0	0	0	0	0	2	0	0	2	0	1	0	0	1	1	0	8	0	0	0
1		Streptococcus_thermophilus_CNRZ1066_chromosome	0	1	1	0	0	0	3	0	0	11	12	12	0	0	0	0	0	0	0	3	0	0	0	0	0	0	0	0	0	20	0	0	0
0		Streptococcus_thermophilus_JIM_8232	0	2	0	0	0	0	3	0	0	16	14	2	0	0	0	3	0	0	0	3	0	0	0	0	0	0	0	0	0	16	0	0	0
0		Streptococcus_thermophilus_LMD-9	0	0	1	0	0	0	2	0	0	4	8	0	0	0	0	2	0	0	0	4	0	0	0	0	0	0	0	0	0	19	0	0	0
0		Streptococcus_thermophilus_LMG_18311_chromosome	0	2	1	0	0	0	2	0	0	8	12	9	0	0	0	0	0	0	0	3	0	0	0	0	0	0	0	0	0	21	0	0	0
0		Streptococcus_thermophilus_MN-ZLW-002_chromosome	0	2	0	0	0	0	0	0	0	3	19	2	0	0	0	1	0	0	0	3	0	0	0	0	0	0	0	0	0	21	0	0	0
0		Streptococcus_thermophilus_ND03_chromosome	0	2	0	0	0	0	0	0	0	10	17	1	0	0	0	0	0	0	0	3	0	0	0	0	0	0	0	0	0	21	0	1	0
1		Streptomyces_avermitilis_MA-4680	0	7	0	0	0	0	1	1	2	5	3	0	2	3	0	0	13	0	3	1	0	9	0	0	12	0	0	1	1	3	0	5	0
1		Streptomyces_bingchenggensis_BCW-1_chromosome	0	8	5	1	0	1	0	3	5	1	40	1	1	2	0	4	8	0	2	0	0	3	0	0	10	0	0	2	2	3	0	4	0
1		Streptomyces_cattleya_NRRL_8057_=_DSM_46488_chromosome	0	5	2	0	0	0	0	0	1	0	5	5	0	0	0	0	4	0	1	0	0	5	0	0	1	0	0	0	0	0	0	2	0
0		Streptomyces_cattleya_NRRL_8057	0	5	2	0	0	0	0	0	1	0	4	5	0	0	0	0	5	0	1	0	0	5	0	0	1	0	0	0	0	0	0	2	0
1		Streptomyces_coelicolor_A3(2)_chromosome	0	7	0	0	0	0	0	0	2	0	3	0	9	0	0	0	11	0	7	0	0	0	0	0	1	0	0	0	0	5	0	0	0
1		Streptomyces_flavogriseus_ATCC_33331_chromosome	0	0	0	0	0	0	0	0	0	0	3	0	0	0	0	0	1	0	0	0	0	0	0	0	1	0	0	0	0	0	0	0	0
1		Streptomyces_griseus_subsp._griseus_NBRC_13350_chromosome	0	2	0	0	0	0	0	0	2	0	2	0	0	0	0	0	9	0	2	0	0	3	0	0	3	0	0	0	0	0	0	2	0
1		Streptomyces_hygroscopicus_subsp._jinggangensis_5008_chromosome	0	8	1	2	0	0	0	0	0	4	12	0	15	0	0	0	23	0	13	0	0	12	0	0	25	0	3	0	1	1	0	1	0
1		Streptomyces_scabiei_87.22_chromosome	0	11	2	1	0	0	0	0	2	2	13	1	0	0	0	0	18	0	1	0	0	7	0	0	4	0	0	0	1	2	0	3	0
1		Streptomyces_sp._SirexAA-E_chromosome	0	0	0	0	0	0	0	0	1	0	0	0	0	0	0	0	10	0	3	0	0	0	0	0	0	0	0	0	0	0	0	0	0
1		Streptomyces_venezuelae_ATCC_10712	0	0	0	0	0	0	0	0	5	0	0	0	0	0	0	0	5	0	1	0	0	0	0	0	1	0	1	0	0	2	0	0	0
1		Streptomyces_violaceusniger_Tu_4113_chromosome	0	0	3	0	0	0	0	2	1	11	20	2	1	2	0	1	18	0	3	0	0	6	0	0	4	0	2	1	3	0	0	2	0
1		Streptosporangium_roseum_DSM_43021_chromosome	0	4	5	0	0	1	1	2	0	0	2	0	1	1	0	0	11	0	2	0	0	11	0	0	1	0	0	2	0	0	0	5	0
1		Sulfobacillus_acidophilus_DSM_10332_chromosome	0	11	0	0	0	2	1	0	8	15	18	2	0	0	0	1	0	0	0	0	1	1	0	0	0	0	0	0	0	0	0	0	0
0		Sulfobacillus_acidophilus_TPY_chromosome	0	22	0	0	0	3	0	0	15	21	27	1	0	0	0	1	0	0	0	0	0	3	0	0	0	0	0	0	0	5	0	0	0
1		Sulfuricurvum_kujiense_DSM_16994_chromosome	0	0	0	0	0	0	3	0	0	0	0	0	0	0	0	0	0	0	0	0	0	0	0	0	0	0	0	0	0	0	0	0	0
1		Sulfurihydrogenibium_azorense_Az-Fu1_chromosome	0	0	0	0	0	0	0	0	1	0	13	0	0	0	0	0	0	0	0	0	0	0	0	0	0	0	7	0	0	0	11	0	0
1		Sulfurihydrogenibium_sp._YO3AOP1_chromosome	0	11	0	0	0	0	0	1	1	12	3	0	0	0	0	0	0	0	0	0	1	0	0	0	0	0	0	0	0	0	5	0	0
1		Sulfurimonas_autotrophica_DSM_16294_chromosome	0	2	0	0	0	0	1	0	0	1	1	0	0	0	0	0	0	0	0	0	0	0	0	0	0	0	0	0	0	0	0	0	0
1		Sulfurimonas_denitrificans_DSM_1251_chromosome	0	0	0	0	0	0	4	0	0	0	1	0	0	0	0	0	0	0	0	0	0	0	0	0	0	0	1	0	0	0	0	0	2
1		Sulfurospirillum_barnesii_SES-3_chromosome	0	1	0	0	0	0	2	0	0	7	0	0	0	0	0	0	0	0	0	0	0	0	0	0	0	0	0	0	0	0	0	0	0
1		Sulfurospirillum_deleyianum_DSM_6946_chromosome	0	0	0	0	0	0	1	0	10	0	0	0	0	0	0	0	0	0	0	0	0	0	0	0	8	0	0	0	0	0	0	0	0
1		Sulfurovum_sp._NBC37-1_chromosome	0	0	2	5	0	0	6	0	0	4	0	0	0	0	0	1	0	0	0	0	0	1	0	0	0	0	0	0	0	0	0	0	0
1		Symbiobacterium_thermophilum_IAM_14863_chromosome	0	2	4	0	0	0	0	0	12	9	0	1	0	0	0	8	0	0	0	0	0	0	0	0	0	0	0	0	0	1	0	0	0
1		Synechococcus_elongatus_PCC_6301_chromosome	0	0	0	0	0	0	0	0	0	0	0	0	0	0	0	0	2	0	0	0	0	1	0	0	0	0	0	0	0	0	3	0	0
0		Synechococcus_elongatus_PCC_7942_chromosome	0	0	0	0	0	0	0	0	0	0	0	0	0	0	0	0	0	0	0	0	0	1	0	0	0	0	0	0	0	0	3	0	0
1		Synechococcus_sp._JA-2-3Ba(2-13)_chromosome	0	0	0	0	0	0	0	1	0	0	0	0	0	0	0	0	16	0	0	0	2	0	0	0	0	0	0	0	0	0	3	0	0
1		Synechococcus_sp._JA-3-3Ab_chromosome	0	0	0	0	0	0	15	1	0	0	0	0	0	0	0	0	0	0	0	0	20	16	0	0	0	0	0	0	0	0	1	0	0
1		Synechococcus_sp._PCC_7002_chromosome	0	0	0	0	0	0	1	0	0	0	0	0	0	0	0	0	0	0	0	0	0	0	0	0	0	0	0	0	0	0	1	0	0
0		Synechocystis_sp._PCC_6803_chromosome	4	0	0	0	0	0	0	0	0	0	1	0	0	0	0	0	19	0	0	0	0	28	0	0	9	0	0	0	0	0	3	0	0
0		Synechocystis_sp._PCC_6803	4	0	0	0	0	0	0	0	0	0	1	0	0	0	0	0	19	0	0	0	0	28	0	0	9	0	0	0	0	0	3	0	0
1		Synechocystis_sp._PCC_6803_substr._PCC-N	4	0	0	0	0	0	0	0	0	0	1	0	0	0	0	0	19	0	0	0	0	28	0	0	9	0	0	0	0	0	3	0	0
0		Synechocystis_sp._PCC_6803_substr._PCC-P	4	0	0	0	0	0	0	0	0	0	1	0	0	0	0	0	19	0	0	0	0	28	0	0	9	0	0	0	0	0	3	0	0
1		Syntrophobacter_fumaroxidans_MPOB_chromosome	0	3	0	6	0	0	1	0	2	0	0	0	0	0	2	1	1	0	0	0	0	3	0	0	0	0	0	0	0	0	0	0	0
1		Syntrophobotulus_glycolicus_DSM_8271_chromosome	0	0	0	0	0	0	0	0	4	4	2	0	0	0	0	0	0	0	0	0	0	3	0	0	0	0	0	0	0	0	0	0	0
1		Syntrophomonas_wolfei_subsp._wolfei_str._Goettingen_chromosome	0	3	7	0	0	0	6	0	7	2	6	0	0	0	0	12	0	0	0	0	0	0	3	0	0	0	0	0	0	0	3	0	0
1		Syntrophothermus_lipocalidus_DSM_12680_chromosome	0	0	0	0	0	0	0	0	2	1	1	0	0	0	0	0	0	0	0	0	0	0	0	0	0	0	0	0	0	0	0	0	0
1		Syntrophus_aciditrophicus_SB_chromosome	0	6	2	0	0	0	0	0	4	10	1	0	0	0	0	1	0	0	0	0	0	3	0	0	0	0	0	0	0	13	0	0	0
1		Tannerella_forsythia_ATCC_43037_chromosome	0	6	4	0	10	0	1	0	0	0	0	0	0	0	0	1	0	0	0	0	0	0	0	0	0	0	2	0	0	3	0	0	0
0		Taylorella_equigenitalis_MCE9_chromosome	0	0	0	0	0	0	0	0	1	0	0	0	0	0	0	0	0	0	0	0	0	0	0	0	0	0	0	0	0	0	0	0	0
1		Tepidanaerobacter_sp._Re1_chromosome	0	5	1	0	0	0	1	0	0	1	1	0	0	0	0	1	0	0	0	0	0	0	0	0	0	0	0	0	0	0	1	0	0
1		Teredinibacter_turnerae_T7901_chromosome	0	2	5	1	0	0	0	0	0	0	4	0	0	0	0	3	0	0	0	0	0	0	0	0	0	0	0	0	0	0	0	0	0
1		Terriglobus_roseus_DSM_18391_chromosome	0	0	0	0	0	0	5	0	1	0	0	0	0	0	0	0	0	0	0	0	0	0	0	0	0	0	0	0	0	0	0	0	0
1		Terriglobus_saanensis_SP1PR4_chromosome	0	3	0	0	0	0	1	0	1	0	0	6	0	0	0	1	0	0	0	0	0	0	0	0	0	0	0	0	0	0	0	0	0
1		Tetragenococcus_halophilus_NBRC_12172	0	1	0	18	0	0	7	0	1	2	2	1	0	0	0	6	0	0	0	10	0	0	0	0	0	0	0	0	0	3	0	0	0
1		Thauera_sp._MZ1T_chromosome	0	1	2	6	0	0	1	0	10	0	0	0	0	0	0	3	1	0	0	0	0	1	5	0	0	1	0	7	0	4	1	3	1
1		Thermacetogenium_phaeum_DSM_12270_chromosome	0	14	3	0	0	8	0	3	7	7	8	0	0	0	0	0	0	0	0	0	2	0	0	0	0	0	0	1	0	1	2	0	0
1		Thermaerobacter_marianensis_DSM_12885_chromosome	0	7	0	0	0	0	0	0	1	1	0	0	0	0	0	0	0	0	0	0	0	0	0	0	0	0	0	0	0	1	0	0	0
1		Thermincola_potens_JR_chromosome	0	0	0	0	0	0	0	0	1	2	0	0	0	0	0	12	0	0	0	0	0	0	0	0	0	1	0	0	0	0	0	0	0
1		Thermoanaerobacter_brockii_subsp._finnii_Ako-1_chromosome	0	8	0	0	0	0	1	0	1	2	1	9	0	0	0	3	0	0	0	1	0	0	0	0	0	0	0	0	0	4	3	0	0
1		Thermoanaerobacter_italicus_Ab9_chromosome	0	6	0	0	0	0	0	0	2	2	0	12	0	0	0	12	0	0	0	3	0	0	0	0	0	0	0	0	0	0	1	0	1
1		Thermoanaerobacter_mathranii_subsp._mathranii_str._A3_chromosome	0	1	0	0	0	0	0	0	1	0	0	0	0	0	0	0	0	0	0	1	0	0	0	0	0	0	0	0	0	0	3	0	0
1		Thermoanaerobacter_pseudethanolicus_ATCC_33223_chromosome	0	11	0	0	0	0	1	0	1	5	1	9	0	0	0	3	0	0	0	1	2	0	0	0	0	0	0	0	0	4	3	0	0
1		Thermoanaerobacter_sp._X513_chromosome	0	8	0	0	0	0	0	0	1	0	0	3	0	0	0	2	0	0	0	1	0	0	0	0	0	0	0	0	0	0	2	0	0
1		Thermoanaerobacter_sp._X514_chromosome	0	10	0	0	0	0	0	0	1	2	0	3	0	0	0	3	0	0	0	1	0	0	0	0	0	0	0	0	0	0	3	0	0
1		Thermoanaerobacter_tengcongensis_MB4	0	9	7	0	0	0	1	0	1	0	0	2	0	0	0	3	0	0	0	7	7	0	0	0	0	0	0	0	0	0	5	0	0
1		Thermoanaerobacter_wiegelii_Rt8.B1_chromosome	0	10	5	0	0	0	1	1	5	2	0	11	0	0	0	13	0	0	0	0	1	0	0	0	0	0	0	0	0	1	2	0	1
1		Thermoanaerobacterium_saccharolyticum_JW/SL-YS485_chromosome	0	7	0	0	0	0	6	0	5	0	2	0	0	0	0	3	0	0	0	0	0	0	0	0	0	0	0	0	0	1	4	0	1
1		Thermoanaerobacterium_thermosaccharolyticum_DSM_571_chromosome	0	8	6	0	0	0	1	1	8	0	0	1	0	0	0	1	0	0	0	0	0	0	0	0	0	0	0	0	0	0	8	0	0
1		Thermoanaerobacterium_xylanolyticum_LX-11_chromosome	0	12	15	1	0	0	6	0	1	0	0	0	0	0	0	0	0	0	0	0	0	0	0	0	0	0	0	0	0	0	5	0	0
1		Thermobaculum_terrenum_ATCC_BAA-798_chromosome_chromosome_1	0	0	0	0	0	0	0	0	1	0	0	0	0	0	0	0	0	0	0	0	0	0	0	0	0	0	0	0	0	0	0	0	0
1		Thermobifida_fusca_YX_chromosome	0	0	0	0	0	0	0	2	0	0	0	0	0	0	0	0	0	0	0	0	0	0	0	0	1	0	0	0	0	0	0	0	0
1		Thermocrinis_albus_DSM_14484_chromosome	0	0	0	0	0	0	0	1	1	0	0	0	0	0	0	0	0	0	0	0	0	0	0	0	0	0	0	0	0	0	0	0	0
1		Thermodesulfatator_indicus_DSM_15286_chromosome	0	13	0	0	0	0	7	0	0	1	0	0	0	0	0	5	0	0	0	0	0	0	0	0	0	0	0	0	0	0	0	0	0
1		Thermodesulfobacterium_sp._OPB45_chromosome	0	1	0	0	0	0	1	0	0	0	0	0	0	0	0	0	0	0	0	0	0	0	0	0	0	0	0	0	0	0	0	0	0
1		Thermodesulfobium_narugense_DSM_14796_chromosome	0	0	0	0	0	0	0	0	5	0	6	0	0	0	0	0	0	0	0	0	0	0	0	0	0	0	0	0	0	0	2	0	0
1		Thermodesulfovibrio_yellowstonii_DSM_11347	0	5	0	0	0	0	0	0	0	0	3	0	0	0	0	0	0	0	0	0	0	0	0	0	0	0	0	0	0	0	0	0	0
1		Thermomicrobium_roseum_DSM_5159_chromosome	0	0	0	0	0	0	0	0	1	0	0	0	0	0	0	0	0	0	0	0	0	0	0	0	0	0	0	0	0	0	0	0	0
1		Thermosediminibacter_oceani_DSM_16646_chromosome	0	10	27	0	0	0	0	0	15	2	9	1	0	0	0	0	0	0	0	0	0	0	0	0	0	0	0	0	0	0	0	0	0
1		Thermosipho_africanus_TCF52B	0	9	0	0	0	0	2	1	0	0	26	0	0	0	0	0	0	0	0	0	0	0	0	0	0	0	0	0	0	0	0	0	0
1		Thermosynechococcus_elongatus_BP-1_chromosome	0	0	0	0	0	0	0	12	0	0	0	1	0	0	0	0	8	0	0	0	0	0	0	0	0	0	0	0	0	0	0	0	0
1		Thermotoga_lettingae_TMO_chromosome	0	0	0	0	0	0	0	1	0	0	0	0	0	0	0	0	0	0	0	0	0	0	0	0	0	0	0	0	0	0	0	0	0
1		Thermotoga_maritima_MSB8_chromosome	0	0	0	0	0	0	0	3	0	0	0	0	0	0	0	0	0	0	0	0	0	0	0	0	0	0	0	0	0	0	0	0	0
1		Thermotoga_naphthophila_RKU-10	0	0	0	0	0	0	0	4	0	0	0	0	0	0	0	0	0	0	0	0	0	0	0	0	0	0	0	0	0	0	0	0	0
1		Thermotoga_petrophila_RKU-1_chromosome	0	0	0	0	0	0	0	2	0	0	0	0	0	0	0	0	0	0	0	0	0	0	0	0	0	0	0	0	0	0	0	0	0
1		Thermotoga_sp._RQ2_chromosome	0	0	0	0	0	0	0	3	0	0	0	0	0	0	0	0	0	0	0	0	0	0	0	0	0	0	0	0	0	0	0	0	0
1		Thermotoga_thermarum_DSM_5069_chromosome	0	0	0	0	0	0	0	0	0	6	0	0	0	0	0	0	0	0	0	4	0	0	0	0	0	0	0	0	0	0	1	0	0
1		Thermovibrio_ammonificans_HB-1_chromosome	0	0	0	0	0	0	0	0	1	0	0	0	0	0	0	0	0	0	0	0	0	0	0	0	0	0	0	0	0	0	0	0	0
1		Thermovirga_lienii_DSM_17291_chromosome	0	3	0	0	0	0	0	1	0	21	18	0	0	0	0	0	0	0	0	0	0	0	0	0	0	0	0	0	0	0	0	0	0
1		Thermus_scotoductus_SA-01_chromosome	0	0	0	0	0	0	0	0	0	4	4	0	0	0	0	0	0	0	0	0	0	1	0	0	0	0	1	7	0	0	0	0	0
1		Thermus_sp._CCB_US3_UF1_chromosome	0	0	0	0	0	0	0	0	0	13	0	0	0	0	0	0	0	0	0	0	0	0	0	0	0	0	0	0	0	0	0	0	0
1		Thermus_thermophilus_HB27	0	1	0	0	0	3	0	0	0	1	0	0	0	0	0	0	0	0	0	0	0	3	0	0	0	0	0	0	0	0	0	0	0
0		Thermus_thermophilus_HB8_chromosome	0	1	0	0	0	0	0	0	0	4	0	0	0	0	0	0	0	0	0	0	0	1	0	0	0	0	0	0	0	0	0	0	0
0		Thermus_thermophilus_JL-18_chromosome	0	0	0	0	0	0	0	0	0	4	0	0	0	0	0	0	0	0	0	0	0	1	0	0	0	0	0	1	0	0	0	0	0
0		Thermus_thermophilus_SG0.5JP17-16_chromosome	0	0	0	0	0	0	0	0	0	0	0	0	0	0	0	0	0	0	0	0	0	3	0	0	0	0	0	0	0	0	0	0	0
1		Thioalkalivibrio_sp._K90mix_chromosome	0	12	0	0	0	0	9	0	0	8	7	0	0	0	0	3	0	0	0	0	0	2	0	0	0	0	0	0	0	3	0	0	0
1		Thioalkalivibrio_sulfidophilus_HL-EbGr7_chromosome	0	2	0	0	0	0	4	0	0	0	2	0	1	0	0	10	0	0	0	0	0	0	0	0	0	0	0	0	0	1	0	0	0
1		Thiobacillus_denitrificans_ATCC_25259_chromosome	0	0	0	0	0	0	0	0	0	0	1	0	0	0	0	0	0	0	0	0	0	0	0	0	0	0	0	0	0	0	0	0	0
1		Thiocystis_violascens_DSM_198_chromosome	14	5	4	1	1	0	7	0	1	0	5	0	0	0	0	2	0	0	0	0	0	5	0	0	11	0	1	23	0	0	4	0	0
1		Thiomicrospira_crunogena_XCL-2_chromosome	0	0	0	0	0	0	0	0	0	1	3	0	0	0	0	0	0	0	0	0	0	0	0	0	0	0	0	0	0	0	0	0	2
1		Thiomonas_intermedia_K12_chromosome	0	1	3	0	0	0	0	1	13	0	12	0	0	0	0	6	0	0	0	0	0	2	3	0	0	0	0	0	0	0	0	1	0
1		Tistrella_mobilis_KA081020-065_chromosome	0	0	0	0	0	0	0	0	1	2	0	0	0	0	0	0	1	0	0	0	0	1	0	0	0	0	0	3	0	0	0	0	0
1		Tolumonas_auensis_DSM_9187_chromosome	0	0	0	0	0	0	0	0	3	0	3	0	0	0	0	0	0	0	0	0	0	4	0	0	0	0	0	1	0	0	0	0	1
1		Treponema_azotonutricium_ZAS-9_chromosome	0	1	2	0	0	0	0	0	3	12	1	2	0	0	1	8	0	0	0	0	0	0	0	0	0	0	0	0	0	0	3	0	0
1		Treponema_brennaborense_DSM_12168_chromosome	0	3	0	0	0	0	0	0	1	8	0	0	0	0	0	0	0	0	0	0	0	0	0	0	0	0	0	0	0	0	0	0	0
1		Treponema_denticola_ATCC_35405_chromosome	0	0	0	0	1	0	0	0	0	0	3	3	0	0	0	0	0	0	0	0	0	0	0	0	0	0	0	0	0	0	3	0	0
1		Treponema_primitia_ZAS-2_chromosome	0	2	1	0	0	0	2	0	0	7	3	0	0	0	0	0	0	0	0	0	0	0	0	1	0	0	0	0	0	0	3	0	0
1		Treponema_succinifaciens_DSM_2489_chromosome	0	13	0	0	8	0	0	0	1	0	3	1	0	0	0	1	0	0	0	0	0	0	0	0	0	0	2	11	0	0	0	0	0
1		Trichodesmium_erythraeum_IMS101_chromosome	14	0	0	0	0	4	5	0	0	0	0	0	0	0	0	0	14	13	49	0	3	69	0	0	1	0	0	1	1	0	1	0	0
1		Truepera_radiovictrix_DSM_17093_chromosome	0	0	1	0	0	0	7	4	0	0	0	0	0	0	0	0	6	0	0	0	0	0	0	0	0	0	0	1	0	0	0	0	0
1		Tsukamurella_paurometabola_DSM_20162_chromosome	0	9	0	0	0	0	0	0	5	3	9	10	0	0	0	0	0	0	0	0	0	0	0	0	0	0	0	0	0	0	0	0	0
1		Turneriella_parva_DSM_21527_chromosome	0	0	0	0	6	0	4	0	1	0	19	15	0	0	1	0	0	0	0	0	0	0	0	0	0	1	0	0	0	0	0	0	0
1		Ureaplasma_parvum_serovar_3_str._ATCC_27815_chromosome	0	0	0	0	0	0	0	0	0	1	0	0	0	0	0	0	0	0	0	0	0	0	0	0	0	0	0	0	0	0	0	0	0
0		Ureaplasma_parvum_serovar_3_str._ATCC_700970	0	0	0	0	0	0	0	0	0	1	0	0	0	0	0	0	0	0	0	0	0	0	0	0	0	0	0	0	0	0	0	0	0
1		Ureaplasma_urealyticum_serovar_10_str._ATCC_33699_chromosome	0	0	0	0	0	0	0	0	0	1	0	0	0	0	0	0	0	0	0	0	0	0	0	0	0	0	0	0	0	0	0	0	0
1		Variovorax_paradoxus_EPS_chromosome	0	8	0	0	0	0	1	0	0	0	7	0	0	0	0	0	0	0	0	0	0	0	0	0	0	0	0	0	0	0	0	0	0
0		Variovorax_paradoxus_S110_chromosome_2	0	2	0	0	1	0	0	0	1	0	0	0	0	0	0	0	0	0	0	0	0	0	1	0	0	0	0	0	0	0	0	0	0
0		Variovorax_paradoxus_S110_chromosome_chromosome_1	0	4	1	0	0	0	1	0	5	0	3	0	0	0	0	1	0	0	0	0	0	1	1	0	0	1	0	0	0	0	0	0	0
1		Verminephrobacter_eiseniae_EF01-2_chromosome	0	22	9	0	0	0	1	0	2	0	7	0	0	0	0	2	6	0	0	0	0	22	0	0	0	0	0	4	0	0	0	1	0
1		Verrucosispora_maris_AB-18-032_chromosome	0	4	0	0	0	0	0	0	1	0	4	0	0	0	0	0	4	0	0	0	0	0	0	0	4	0	0	0	0	0	0	0	0
1		Vibrio_anguillarum_775_chromosome_chromosome_I	0	0	0	0	0	0	0	0	1	0	6	0	0	0	0	0	0	11	0	0	0	0	10	0	0	3	0	1	0	0	0	0	0
1		Vibrio_anguillarum_775_chromosome_II	0	0	0	0	0	0	0	0	0	0	1	1	0	0	0	0	0	4	0	0	0	0	3	0	0	6	0	0	0	0	0	0	0
1		Vibrio_cholerae_IEC224_chromosome_I	0	0	0	0	0	0	1	0	0	0	5	0	0	0	0	0	0	3	0	0	0	0	0	0	0	0	0	0	0	0	0	0	0
1		Vibrio_cholerae_IEC224_chromosome_II	0	0	0	0	0	0	3	0	0	0	3	0	0	0	0	2	0	0	0	0	0	0	0	0	0	0	0	0	0	0	0	0	0
0		Vibrio_cholerae_LMA3984-4_chromosome_chromosome_I	0	0	0	0	0	0	0	0	0	0	3	0	0	0	0	0	0	0	0	0	0	0	0	0	0	0	0	0	0	0	0	0	0
0		Vibrio_cholerae_LMA3984-4_chromosome_II	0	0	0	0	0	0	1	0	0	0	0	0	0	0	0	0	0	0	0	0	0	0	0	0	0	0	0	0	0	0	0	0	0
0		Vibrio_cholerae_M66-2_chromosome_chromosome_I	0	0	0	0	0	0	2	0	0	0	3	0	0	0	0	0	0	0	0	0	0	0	0	0	0	0	0	0	0	0	0	0	0
0		Vibrio_cholerae_M66-2_chromosome_II	0	0	0	0	0	0	2	0	0	0	4	0	0	0	0	2	0	0	0	0	0	0	0	0	0	0	0	0	0	0	0	0	0
0		Vibrio_cholerae_MJ-1236_chromosome_1	0	0	0	0	0	0	1	0	0	0	2	0	0	0	0	0	0	1	0	0	0	0	0	0	0	1	0	0	0	0	0	1	0
0		Vibrio_cholerae_MJ-1236_chromosome_2	0	0	0	0	0	0	3	0	0	0	3	0	0	0	0	2	0	0	0	0	0	0	0	0	0	0	0	0	0	0	0	0	0
0		Vibrio_cholerae_O1_biovar_El_Tor_str._N16961_chromosome_chromosome_I	0	0	0	0	0	0	1	0	0	0	4	0	0	0	0	0	0	0	0	0	0	0	0	0	0	0	0	0	0	0	0	0	0
0		Vibrio_cholerae_O1_biovar_eltor_str._N16961_chromosome_II	0	0	0	0	0	0	3	0	0	0	3	0	0	0	0	2	0	0	0	0	0	0	0	0	0	0	0	0	0	0	0	0	0
0		Vibrio_cholerae_O1_str._2010EL-1786_chromosome_1	0	0	0	0	0	0	1	0	1	2	3	0	0	0	0	0	0	2	0	0	0	0	0	0	0	1	0	1	0	0	0	2	0
0		Vibrio_cholerae_O1_str._2010EL-1786_chromosome_2	0	0	0	0	0	0	3	0	0	0	3	0	0	0	0	2	0	0	0	0	0	0	0	0	0	0	0	0	0	0	0	0	0
0		Vibrio_cholerae_O395_chromosome_2	0	0	0	0	0	0	4	0	0	0	3	0	0	0	0	0	0	1	0	0	0	1	0	0	0	0	0	0	0	0	0	0	0
0		Vibrio_cholerae_O395_chromosome_chromosome_1	0	0	0	0	0	0	3	0	0	0	4	0	0	0	0	3	0	0	0	0	0	0	0	0	0	0	0	0	0	0	0	0	0
0		Vibrio_cholerae_O395_chromosome_chromosome_I	0	0	0	0	0	0	4	0	0	0	3	0	0	0	0	0	0	0	0	0	0	1	0	0	0	0	0	0	0	0	0	0	0
0		Vibrio_cholerae_O395_chromosome_chromosome_II	0	0	0	0	0	0	3	0	0	0	4	0	0	0	0	3	0	0	0	0	0	0	0	0	0	0	0	0	0	0	0	0	0
1		Vibrio_furnissii_NCTC_11218_chromosome_1	0	0	0	0	0	0	0	0	0	0	0	0	0	0	0	0	0	1	0	0	0	1	0	0	0	0	0	0	0	0	0	0	0
1		Vibrio_furnissii_NCTC_11218_chromosome_2	0	0	0	0	0	0	0	0	0	0	0	0	0	0	0	0	0	1	0	0	0	0	0	0	0	0	0	0	0	0	0	0	0
1		Vibrio_harveyi_ATCC_BAA-1116_chromosome_chromosome_I	0	33	0	0	0	0	0	0	2	0	14	0	0	27	0	0	13	9	0	0	0	36	34	0	0	0	0	1	0	2	0	0	0
1		Vibrio_harveyi_ATCC_BAA-1116_chromosome_chromosome_II	2	11	0	0	0	0	0	0	2	0	10	0	0	21	0	0	7	15	0	0	0	31	23	2	0	0	0	0	0	1	1	0	1
1		Vibrio_parahaemolyticus_RIMD_2210633_chromosome_1	0	0	0	0	0	0	0	0	0	0	1	0	0	0	0	0	0	0	0	0	0	0	0	0	0	0	0	0	0	0	0	0	0
1		Vibrio_parahaemolyticus_RIMD_2210633_chromosome_chromosome_2	0	1	0	0	0	0	0	0	0	0	0	1	0	0	0	0	0	1	0	0	0	0	0	0	0	0	0	0	0	0	0	0	1
1		Vibrio_sp._EJY3_chromosome_1	0	5	0	0	0	0	0	0	0	0	4	1	0	0	0	0	0	2	0	0	0	1	0	0	0	0	0	0	0	0	0	0	0
1		Vibrio_sp._EJY3_chromosome_2	0	1	0	0	0	0	0	0	1	1	1	0	0	0	0	0	0	0	0	0	0	0	0	0	0	0	0	0	0	0	0	0	1
1		Vibrio_splendidus_LGP32_chromosome_2	0	5	0	0	0	0	0	0	0	0	1	0	0	0	0	0	0	0	0	0	0	0	0	0	0	0	0	0	0	0	0	0	0
1		Vibrio_splendidus_LGP32_chromosome_chromosome_1	0	3	0	0	0	0	0	0	0	0	2	0	0	0	0	0	0	0	0	0	0	1	0	0	0	1	0	0	0	0	0	0	0
1		Vibrio_vulnificus_CMCP6_chromosome_I	0	2	0	0	0	0	0	0	0	0	1	7	0	6	0	0	0	1	0	0	0	5	0	0	0	0	0	0	0	0	0	0	0
1		Vibrio_vulnificus_CMCP6_chromosome_II	0	0	0	0	0	0	0	0	0	0	2	0	0	4	0	0	0	1	0	0	0	0	0	0	0	0	0	0	0	0	0	0	0
0		Vibrio_vulnificus_MO6-24/O_chromosome_chromosome_I	0	0	0	0	0	0	0	0	0	0	0	4	0	3	0	0	0	0	0	0	0	4	0	0	0	0	0	0	0	0	0	0	0
0		Vibrio_vulnificus_MO6-24/O_chromosome_chromosome_II	0	0	0	0	0	0	0	0	0	0	0	0	0	0	0	0	0	2	0	0	0	0	0	0	0	0	0	0	0	0	0	0	0
0		Vibrio_vulnificus_YJ016_chromosome_chromosome_I	1	0	0	0	0	0	0	0	1	0	4	1	0	8	0	0	0	3	0	0	0	4	0	0	0	0	0	0	0	0	0	0	0
0		Vibrio_vulnificus_YJ016_chromosome_II	0	0	0	0	0	0	0	0	0	0	1	0	0	1	0	0	0	1	0	0	0	0	0	0	0	1	0	0	0	0	0	0	0
1		Waddlia_chondrophila_WSU_86-1044_chromosome	10	0	0	0	0	1	0	0	3	18	13	2	0	0	0	0	6	0	0	0	0	8	0	0	0	0	2	6	0	0	0	0	0
1		Weeksella_virosa_DSM_16922_chromosome	0	0	0	0	0	0	0	0	0	0	4	0	0	0	0	0	0	0	0	0	0	0	0	0	0	0	0	0	0	0	0	0	0
1		Wolbachia_endosymbiont_of_Culex_quinquefasciatus_Pel_chromosome	0	3	0	0	0	0	0	0	0	5	0	0	0	0	0	0	0	2	0	6	0	4	0	1	0	0	46	0	0	0	0	0	0
1		Wolbachia_endosymbiont_of_Drosophila_melanogaster	0	1	0	0	0	0	0	0	0	1	0	0	0	0	0	0	13	2	0	0	0	1	0	0	0	0	0	0	0	0	0	0	0
1		Wolbachia_endosymbiont_strain_TRS_of_Brugia_malayi	0	0	0	0	0	0	0	0	0	0	0	0	0	0	0	0	0	0	0	0	0	0	0	0	0	0	0	0	0	0	0	0	0
1		Wolbachia_sp._wRi	0	18	0	0	0	0	0	0	0	0	5	0	0	0	0	0	20	0	0	0	0	0	0	22	0	0	0	0	0	0	0	0	0
1		Wolinella_succinogenes_DSM_1740_chromosome	0	0	0	0	0	0	0	0	0	0	15	0	0	0	0	0	0	0	0	0	0	0	0	0	0	0	0	0	0	0	0	0	0
0		Xanthobacter_autotrophicus_Py2_chromosome	0	12	2	5	0	0	0	0	0	0	12	0	0	0	0	0	3	0	0	0	0	1	3	0	3	0	0	0	0	0	0	0	0
1		Xanthomonas_albilineans_GPE_PC73_chromosome	0	2	0	0	0	0	0	0	2	0	20	0	0	0	0	3	3	0	0	0	0	0	0	0	0	0	0	0	0	0	0	0	0
1		Xanthomonas_axonopodis_pv._citri_str._306_chromosome	0	0	1	0	1	0	1	0	1	0	28	0	0	0	0	0	0	0	0	0	0	0	0	0	0	0	0	0	0	0	0	2	0
0		Xanthomonas_axonopodis_pv._citrumelo_F1_chromosome	0	0	0	0	2	0	1	0	1	0	17	0	0	0	0	1	0	0	0	0	0	0	0	0	0	0	0	0	0	0	0	3	0
1		Xanthomonas_campestris_pv._campestris_str._8004_chromosome	0	0	0	0	1	0	1	0	1	0	27	0	0	0	0	25	0	0	0	0	0	0	0	0	0	0	0	0	0	0	0	1	0
0		Xanthomonas_campestris_pv._campestris_str._ATCC_33913_chromosome	0	0	0	0	1	0	1	0	1	0	32	0	0	0	0	23	0	0	0	0	0	0	0	0	0	0	0	0	0	0	0	1	0
0		Xanthomonas_campestris_pv._campestris_str._B100_chromosome	0	0	0	0	2	0	2	0	1	0	34	0	0	0	0	13	10	0	0	0	0	0	0	0	0	0	0	0	0	0	0	3	0
0		Xanthomonas_campestris_pv._raphani_756C_chromosome	0	0	0	0	0	0	3	0	1	0	18	0	0	0	0	14	3	0	0	0	0	0	0	0	0	0	0	0	0	0	0	0	0
0		Xanthomonas_campestris_pv._vesicatoria_str._85-10_chromosome	0	0	1	0	2	0	3	0	2	0	43	0	0	0	0	7	0	0	0	4	0	0	0	0	0	0	0	0	0	0	0	3	0
1		Xanthomonas_oryzae_pv._oryzae_KACC10331_chromosome	0	1	20	0	68	0	1	0	2	6	35	29	0	1	0	70	80	0	0	0	0	34	0	0	65	0	0	0	0	20	0	1	0
0		Xanthomonas_oryzae_pv._oryzae_MAFF_311018_chromosome	0	1	22	0	73	0	1	0	1	10	43	28	0	1	0	83	73	0	0	0	0	31	0	0	61	0	0	0	0	22	0	1	0
0		Xanthomonas_oryzae_pv._oryzae_PXO99A_chromosome	0	1	19	0	76	0	1	0	2	13	50	28	0	1	0	89	51	0	0	0	0	38	0	0	95	0	0	0	0	20	0	2	0
0		Xanthomonas_oryzae_pv._oryzicola_BLS256_chromosome	0	1	41	0	27	0	1	0	1	2	34	31	0	1	0	49	6	0	0	0	0	7	0	0	14	0	0	0	0	0	0	1	0
1		Xenorhabdus_bovienii_SS-2004_chromosome	74	31	0	0	0	0	3	0	1	1	6	5	0	0	0	0	15	0	0	11	0	43	3	0	6	0	8	8	0	0	0	1	0
1		Xenorhabdus_nematophila_ATCC_19061_chromosome	5	33	0	0	0	5	9	1	4	6	16	1	0	0	0	3	21	0	0	11	0	91	5	0	2	1	16	7	0	0	3	8	0
1		Xylanimonas_cellulosilytica_DSM_15894_chromosome	0	0	0	0	0	0	0	0	1	0	2	0	0	0	0	0	0	0	0	0	0	0	0	0	0	0	0	1	0	0	0	0	0
1		Xylella_fastidiosa_9a5c_chromosome	0	0	0	0	0	0	0	0	1	0	0	0	0	0	0	0	0	0	0	1	0	0	0	0	0	0	0	0	0	0	0	1	0
0		Xylella_fastidiosa_M12_chromosome	0	0	0	0	0	0	0	0	1	0	0	0	0	0	0	0	0	0	0	0	2	0	0	0	0	0	0	0	0	0	0	1	0
0		Xylella_fastidiosa_M23_chromosome	0	0	0	0	0	0	0	0	1	0	0	0	0	0	0	0	0	0	0	0	0	0	0	0	0	0	0	0	0	0	0	0	0
0		Xylella_fastidiosa_subsp._fastidiosa_GB514_chromosome	0	0	0	0	0	0	0	0	1	0	0	0	0	0	0	0	0	0	0	1	0	0	0	0	0	0	0	0	0	0	0	0	0
0		Xylella_fastidiosa_Temecula1_chromosome	0	0	0	0	0	0	0	0	1	0	0	0	0	0	0	0	0	0	0	1	0	0	0	0	0	0	0	0	0	0	0	0	0
1		Yersinia_enterocolitica_subsp._enterocolitica_8081_chromosome	0	10	2	0	0	0	2	0	0	0	13	0	0	11	0	0	0	0	0	0	0	0	0	0	0	0	0	0	0	1	4	0	0
0		Yersinia_enterocolitica_subsp._palearctica_105.5R(r)_chromosome	1	33	3	0	0	0	0	0	5	8	2	0	0	0	0	0	0	0	0	0	0	0	0	0	0	0	0	0	0	0	1	0	0
0		Yersinia_enterocolitica_subsp._palearctica_Y11	1	72	6	0	0	0	0	0	6	12	2	0	0	0	0	1	0	0	0	0	0	0	0	0	0	0	0	0	0	0	1	0	0
1		Yersinia_pestis_A1122_chromosome	4	0	0	0	0	0	66	0	44	22	10	1	0	0	0	0	1	1	0	1	0	0	0	0	0	0	0	0	0	0	1	0	0
0		Yersinia_pestis_Angola_chromosome	2	0	0	0	0	0	99	0	32	34	9	0	0	0	0	0	0	0	0	0	0	0	0	0	0	0	0	0	0	0	1	1	0
0		Yersinia_pestis_Antiqua_chromosome	4	1	0	0	0	0	68	0	69	23	12	3	0	0	0	0	0	1	0	1	0	1	0	0	0	0	0	0	0	0	1	1	0
0		Yersinia_pestis_biovar_Medievalis_str._Harbin_35_chromosome	4	1	0	0	0	0	60	0	28	21	10	0	0	0	0	0	0	1	0	1	0	1	0	0	0	0	0	0	0	0	1	1	0
0		Yersinia_pestis_biovar_Microtus_str._91001_chromosome	3	0	0	0	0	0	47	0	30	22	8	0	0	0	0	0	0	0	0	1	0	1	0	0	0	0	0	0	0	0	1	0	0
0		Yersinia_pestis_CO92_chromosome	3	1	0	0	0	0	64	0	43	20	8	0	0	0	0	0	0	0	0	0	0	0	0	0	0	0	0	0	0	0	1	1	0
0		Yersinia_pestis_D106004_chromosome	1	1	0	0	0	0	58	0	31	23	9	3	0	0	0	0	0	0	0	0	0	0	0	0	0	0	0	0	0	0	1	1	0
0		Yersinia_pestis_D182038_chromosome	1	0	0	0	0	0	63	0	33	24	9	2	0	0	0	0	0	0	0	0	0	0	0	0	0	0	0	0	0	0	1	1	0
0		Yersinia_pestis_KIM_10_chromosome	4	0	0	0	0	0	52	0	35	20	9	1	0	0	0	0	0	1	0	1	0	0	0	0	0	0	0	0	0	0	1	1	0
0		Yersinia_pestis_Nepal516_chromosome	4	1	0	0	0	0	63	0	31	28	10	0	0	0	0	0	0	1	0	1	0	1	0	0	0	0	0	0	0	0	1	1	0
0		Yersinia_pestis_Pestoides_F_chromosome	3	0	0	0	0	0	54	0	26	20	10	1	0	0	0	0	0	1	0	1	0	0	0	0	0	0	0	0	0	0	1	0	0
0		Yersinia_pestis_Z176003_chromosome	1	1	0	0	0	0	62	0	29	22	9	1	0	0	0	0	0	0	0	0	0	0	1	0	0	0	0	0	0	0	1	1	0
1		Yersinia_pseudotuberculosis_IP_31758_chromosome	3	0	0	0	0	0	15	0	0	2	1	0	0	0	0	0	0	0	0	0	0	0	0	0	0	0	0	0	0	0	2	0	0
0		Yersinia_pseudotuberculosis_IP_32953_chromosome	3	0	0	0	0	0	5	0	6	7	5	0	0	0	0	0	0	0	0	0	0	1	0	0	0	0	0	0	0	0	1	0	0
0		Yersinia_pseudotuberculosis_PB1/_chromosome	4	1	0	0	0	0	2	0	7	8	5	0	0	0	0	0	1	0	0	1	0	1	0	0	0	0	0	0	0	0	1	0	1
0		Yersinia_pseudotuberculosis_YPIII_chromosome	3	0	0	0	0	0	14	0	0	6	3	0	0	0	0	0	1	0	0	1	0	1	0	0	0	0	0	0	0	0	1	1	0
1		Zobellia_galactanivorans	0	1	7	0	0	0	3	0	0	5	5	0	0	0	0	0	1	0	0	0	0	0	0	0	0	0	2	0	0	4	0	0	0
1		Zunongwangia_profunda_SM-A87_chromosome	0	5	1	0	0	0	1	0	2	5	14	0	0	0	0	0	1	0	0	0	0	0	2	0	0	1	0	0	0	0	0	0	0
1		Zymomonas_mobilis_subsp._mobilis_ATCC_10988_chromosome	0	0	0	0	0	0	0	0	0	0	0	0	0	0	0	0	30	0	0	0	0	0	0	0	0	0	0	0	0	0	0	0	0
0		Zymomonas_mobilis_subsp._mobilis_ATCC_29191_chromosome	0	0	0	0	0	0	0	0	0	0	0	0	0	0	0	0	24	0	0	0	0	0	0	0	0	0	0	0	0	0	0	0	0
0		Zymomonas_mobilis_subsp._mobilis_NCIMB_11163_chromosome	0	0	0	1	0	0	0	0	0	0	0	0	0	0	0	0	0	0	0	0	0	0	0	0	0	0	0	2	0	0	0	0	0
0		Zymomonas_mobilis_subsp._pomaceae_ATCC_29192_chromosome	0	0	0	0	0	0	0	0	0	0	0	0	0	0	0	0	2	0	0	0	0	0	0	0	0	0	0	0	0	0	0	0	0
